# Supplementary material for: Addressing mechanism bias in model-based impact forecasts of new tuberculosis vaccines
Source: Nat Commun. 2023 Sep 1;14:5312. doi: 10.1038/s41467-023-40976-6 (PMC10474143; doi:10.1038/s41467-023-40976-6)
Supplement: Supplementary file 4 — Source data [file 41467_2023_40976_MOESM4_ESM.zip]

Archive with 18 entries (17 files):
- Source_Data_August_1st/
- __MACOSX/._Source_Data_August_1st
- Source_Data_August_1st/~$Figure_3.xlsx
- __MACOSX/Source_Data_August_1st/._~$Figure_3.xlsx
- Source_Data_August_1st/.DS_Store
- __MACOSX/Source_Data_August_1st/._.DS_Store
- Source_Data_August_1st/Figure_1.xlsx
- __MACOSX/Source_Data_August_1st/._Figure_1.xlsx
- Source_Data_August_1st/Figure_4.xlsx
- __MACOSX/Source_Data_August_1st/._Figure_4.xlsx
- Source_Data_August_1st/~$Figure_3A_model_2.xlsx
- __MACOSX/Source_Data_August_1st/._~$Figure_3A_model_2.xlsx
- Source_Data_August_1st/Figure_S1.xlsx
- __MACOSX/Source_Data_August_1st/._Figure_S1.xlsx
- Source_Data_August_1st/Figure_2.xlsx
- __MACOSX/Source_Data_August_1st/._Figure_2.xlsx
- Source_Data_August_1st/Figure_3.xlsx
- __MACOSX/Source_Data_August_1st/._Figure_3.xlsx
