# Supplementary material for: Addressing mechanism bias in model-based impact forecasts of new tuberculosis vaccines
Source: Nat Commun. 2023 Sep 1;14:5312. doi: 10.1038/s41467-023-40976-6 (PMC10474143; doi:10.1038/s41467-023-40976-6)
Supplement: Supplementary file 4 — Source data [file 41467_2023_40976_MOESM4_ESM.zip › Source_Data_August_1st/Figure_1.xlsx]

## Sheet: Figure1C
Year	TB_inc_input_WHO_Kenya	TB_inc_input_WHO_Kenya_low	TB_inc_input_WHO_Kenya_high	TB_inc_input_WHO_South_Africa	TB_inc_input_WHO_South_Africa_low	TB_inc_input_WHO_South_Africa_high	TB_inc_input_WHO_Zambia	TB_inc_input_WHO_Zambia_low	TB_inc_input_WHO_Zambia_high	TB_inc_output_model_Kenya	TB_inc_output_model_Kenya_low	TB_inc_output_model_Kenya_high	TB_inc_output_model_South_Africa	TB_inc_output_model_South_Africa_low	TB_inc_output_model_South_Africa_high	TB_inc_output_model_Zambia	TB_inc_output_model_Zambia_low	TB_inc_output_model_Zambia_high
2000	4510	2760	6680	5850	3790	8360	7590	4910	10800	4355.64	2650.34	6612.34	5958.87	3487.99	8250.09	8188.91	5460.36	10833.8
2001	4990	3060	7400	6660	4310	9510	7280	4710	10400	5112.48	2954.82	7778.37	7074.27	4174.57	9830.65	7376.4	5094.66	9571.68
2002	5340	3270	7910	7460	4820	10600	6950	5060	9130	5629.79	3190.46	8447.81	8046.88	4801.66	11196.6	6883.75	4804.86	9037.96
2003	6100	3730	9040	8200	5300	11700	6620	5160	8260	5990.53	3379.54	8902.02	8811.88	5348.26	12214.9	6499.23	4545.95	8675.26
2004	6340	3880	9390	8830	5710	12600	6310	4760	8080	6215.72	3517.21	9146.07	9339.97	5782.99	12812.9	6164.84	4305.44	8316.87
2005	6300	3850	9330	9320	6030	13300	6020	4300	8030	6310.04	3592.13	9191.93	9625.63	6098.76	12977.9	5864.19	4080.36	7955.31
2006	6460	3950	9580	9630	6230	13700	5770	4050	7790	6282.36	3617.96	9028.41	9688.71	6293.45	12831.1	5592.15	3870.39	7628.57
2007	6180	3780	9150	9770	6320	13900	5540	3590	7920	6148.77	3597.9	8720.76	9568.96	6369.96	12509.7	5346.45	3675.78	7327.06
2008	5640	3450	8360	9770	7170	12800	5340	3450	7620	5930.53	3530.23	8304.11	9316.13	6344.04	12060	5125.42	3496.19	7049.66
2009	5660	3460	8380	9670	7280	12400	5140	3330	7340	5650.97	3419.55	7847.55	8980.36	6237.38	11538.7	4927.33	3332.15	6795.53
2010	5310	3250	7860	9480	7100	12200	4950	3200	7070	5332.81	3277.75	7386.21	8605.41	6073.24	10999.1	4750.32	3183.15	6564.11
2011	5060	3100	7500	9220	7120	11600	4750	3080	6790	4996.2	3115.4	6928.05	8225.27	5874.06	10505.6	4592.42	3048.17	6357.91
2012	4710	2880	6980	8920	6390	11900	4560	2950	6510	4657.7	2949.87	6479.69	7863.51	5663.15	10075.2	4451.58	2925.63	6165.02
2013	4430	2710	6560	8490	6080	11300	4370	2830	6250	4329.95	2781.56	6041.85	7534.4	5454.87	9673.91	4325.79	2814.34	5961.04
2014	4230	2590	6260	8200	5880	10900	4060	2630	5810	4021.78	2615.28	5644.99	7244.84	5256.79	9304.09	4213.07	2713.12	5760.32
2015	3800	2330	5640	7590	5440	10100	3910	2530	5580	3738.69	2453.03	5276.77	6996.43	5074.48	9069.62	4111.58	2620.63	5586.62
2016	3480	2130	5160	6180	4430	8220	3760	2440	5350	3483.45	2295.31	4950.3	6787.43	4889.65	8887.45	4019.56	2535.62	5441.93
2017	3190	1950	4720	5670	4060	7540	3610	2340	5140	3256.74	2150.25	4654.13	6614.19	4709.1	8727.9	3935.45	2457.25	5323.44
2018	2920	1790	4320	5200	3730	6910	3460	2250	4930	3057.72	2027.71	4387.74	6472.29	4594.87	8576.95	3857.85	2385.36	5216.04
2019	NA	NA	NA	NA	NA	NA	NA	NA	NA	2884.59	1903.42	4163.54	6357.22	4473.93	8480.48	3785.56	2318.14	5117.79
2020	NA	NA	NA	NA	NA	NA	NA	NA	NA	2734.93	1784.2	3976.52	6264.75	4372.68	8382.05	3717.55	2254.91	4999.82
2021	NA	NA	NA	NA	NA	NA	NA	NA	NA	2606.12	1685.39	3838.23	6191.14	4268.97	8289.1	3653.01	2194.92	4905.42
2022	NA	NA	NA	NA	NA	NA	NA	NA	NA	2495.47	1600.15	3709.17	6133.2	4184.33	8217.29	3591.28	2137.99	4821.33
2023	NA	NA	NA	NA	NA	NA	NA	NA	NA	2400.42	1530.78	3585.56	6088.23	4112.97	8186.77	3531.88	2083.97	4730.49
2024	NA	NA	NA	NA	NA	NA	NA	NA	NA	2318.64	1471.09	3481.48	6053.99	4052.48	8178.94	3474.47	2032.29	4646.49
2025	NA	NA	NA	NA	NA	NA	NA	NA	NA	2248.06	1412.9	3395.17	6028.64	4001.39	8167.2	3418.83	1982.68	4577.09
2026	NA	NA	NA	NA	NA	NA	NA	NA	NA	2187.02	1361.61	3325.68	6010.66	3958.7	8162.43	3365.64	1935.72	4504.33
2027	NA	NA	NA	NA	NA	NA	NA	NA	NA	2134.14	1316.47	3273.63	5999.35	3926.2	8188.77	3314.13	1890.72	4430.36
2028	NA	NA	NA	NA	NA	NA	NA	NA	NA	2087.85	1276.39	3238.5	5992.81	3902.09	8220.1	3263.8	1846.27	4348.45
2029	NA	NA	NA	NA	NA	NA	NA	NA	NA	2047.02	1242.71	3208.5	5989.99	3882.77	8249.42	3214.92	1801	4272.82
2030	NA	NA	NA	NA	NA	NA	NA	NA	NA	2010.83	1208.05	3183.12	5990.24	3867.45	8277.12	3167.6	1757.58	4195.14
2031	NA	NA	NA	NA	NA	NA	NA	NA	NA	1978.6	1177.64	3161.82	5992.99	3860.94	8307.62	3121.87	1715.99	4120.13
2032	NA	NA	NA	NA	NA	NA	NA	NA	NA	1949.8	1154.52	3137.9	5997.75	3853.04	8340.46	3077.76	1676.08	4047.44
2033	NA	NA	NA	NA	NA	NA	NA	NA	NA	1924.01	1133.71	3113.13	6004.14	3847.28	8375.28	3035.24	1637.57	3977.09
2034	NA	NA	NA	NA	NA	NA	NA	NA	NA	1900.88	1110.99	3085.18	6011.81	3843.99	8423.01	2994.28	1601.87	3914.37
2035	NA	NA	NA	NA	NA	NA	NA	NA	NA	1880.11	1091.12	3066.06	6020.53	3842.74	8478.56	2954.81	1567.92	3856.31
2036	NA	NA	NA	NA	NA	NA	NA	NA	NA	1861.47	1072.95	3053.38	6030.1	3842.52	8513.79	2916.73	1535.24	3800.15
2037	NA	NA	NA	NA	NA	NA	NA	NA	NA	1844.78	1056.28	3043.15	6040.39	3843.6	8545.61	2879.93	1503.62	3745.15
2038	NA	NA	NA	NA	NA	NA	NA	NA	NA	1829.85	1037.55	3043.8	6051.3	3845.78	8578.73	2844.29	1472.95	3689.78
2039	NA	NA	NA	NA	NA	NA	NA	NA	NA	1816.54	1017.44	3047.31	6062.75	3848.81	8613.08	2809.69	1442.53	3634.1
2040	NA	NA	NA	NA	NA	NA	NA	NA	NA	1804.73	998.429	3052.38	6074.68	3854.9	8656.36	2776.04	1413.08	3582.15
2041	NA	NA	NA	NA	NA	NA	NA	NA	NA	1794.3	980.332	3058.92	6087.02	3866	8700.52	2743.23	1385.48	3532.3
2042	NA	NA	NA	NA	NA	NA	NA	NA	NA	1785.13	963.247	3066.82	6099.71	3877.19	8745.4	2711.21	1359	3482.87
2043	NA	NA	NA	NA	NA	NA	NA	NA	NA	1777.14	953.025	3075.78	6112.64	3888.43	8790.88	2679.92	1333.21	3431.14
2044	NA	NA	NA	NA	NA	NA	NA	NA	NA	1770.21	944.906	3084.29	6125.77	3899.67	8836.83	2649.36	1308.04	3380.21
2045	NA	NA	NA	NA	NA	NA	NA	NA	NA	1764.27	937.35	3093.93	6139.05	3906.48	8883.2	2619.52	1283.45	3332.03
2046	NA	NA	NA	NA	NA	NA	NA	NA	NA	1759.22	930.022	3104.22	6152.52	3910.9	8930.02	2590.4	1259.47	3286.92
2047	NA	NA	NA	NA	NA	NA	NA	NA	NA	1755	923.093	3097.39	6166.41	3915.51	8975.76	2562	1236.09	3239.85
2048	NA	NA	NA	NA	NA	NA	NA	NA	NA	1751.56	913.466	3088.15	6181.18	3920.73	9013.62	2534.26	1213.28	3193.69
2049	NA	NA	NA	NA	NA	NA	NA	NA	NA	1748.86	904.362	3084.19	6197.75	3927.01	9049.56	2507.07	1191.02	3151.46
2050	NA	NA	NA	NA	NA	NA	NA	NA	NA	1746.92	895.802	3090.51	6217.63	3934.91	9086.93	2480.22	1169.29	3105.26

## Sheet: Figure1D
Age_group	F_fraction_Kenya	F_fraction_South_Africa	F_fraction_Zambia
16-20	0.823686	0.988718	0.741043
16-20	0.710273	0.904019	0.716881
16-20	1.00473	1.02902	0.735335
16-20	0.798707	1.06448	0.902641
16-20	0.833046	1.25241	1.07161
16-20	0.800513	1.16525	0.671227
16-20	0.918855	1.0764	0.706867
16-20	1.04227	0.922569	0.627029
16-20	0.943503	0.89731	0.476671
16-20	1.20708	0.729193	0.796642
16-20	0.835226	1.06451	0.659276
16-20	0.636505	1.2331	0.736457
16-20	1.06005	0.971058	0.942085
16-20	1.11967	1.03909	0.810347
16-20	0.950491	0.826778	0.776155
16-20	1.05584	1.08586	0.779421
16-20	0.838592	0.719242	0.651733
16-20	0.873309	1.06361	0.707093
16-20	0.655671	1.08341	0.700318
16-20	0.697803	0.797557	0.771703
16-20	0.748911	1.32355	0.515987
16-20	0.993913	1.07051	0.624619
16-20	0.788115	0.787681	0.670072
16-20	1.0452	0.948969	1.01636
16-20	0.858825	1.12683	0.641708
16-20	0.57024	1.05143	0.500214
16-20	0.724624	1.0438	0.634759
16-20	0.968532	1.11922	0.785182
16-20	0.745671	0.899314	0.862409
16-20	0.7733	0.808414	0.853301
16-20	0.788064	0.963602	0.616622
16-20	0.834248	0.943349	0.727299
16-20	1.12643	1.15238	0.599417
16-20	0.888996	1.27135	0.956406
16-20	1.01397	1.18385	0.715107
16-20	0.613184	0.893288	0.696795
16-20	0.787065	1.07243	0.722411
16-20	0.801383	0.923977	0.885651
16-20	0.769628	0.736791	0.954299
16-20	0.979574	0.831853	0.70174
16-20	0.583762	1.32267	0.778388
16-20	0.895316	0.94601	0.79081
16-20	0.639784	0.742198	0.594985
16-20	0.898524	0.836556	0.79389
16-20	0.918147	1.2964	0.733216
16-20	0.701063	0.919521	0.577677
16-20	0.887664	1.01469	0.656422
16-20	0.899356	1.11368	0.705879
16-20	0.599919	1.08762	0.857076
16-20	0.626394	0.925298	0.635033
16-20	0.683592	1.03154	0.73246
16-20	0.62893	1.13115	0.54772
16-20	0.857953	1.07372	0.911265
16-20	0.87653	0.810572	0.778103
16-20	0.696946	1.14708	0.620906
16-20	0.639127	0.912926	0.701005
16-20	0.916634	0.783895	0.899539
16-20	0.866403	1.12109	0.746362
16-20	0.59368	1.04297	0.676951
16-20	0.954497	1.28566	0.883769
16-20	0.696943	1.05246	0.994107
16-20	0.776975	1.15928	0.691281
16-20	0.765068	0.706353	0.735624
16-20	0.883487	1.4178	0.837971
16-20	0.646095	0.959566	0.791884
16-20	0.903301	0.989061	0.771561
16-20	0.743521	1.11081	0.800888
16-20	0.850764	1.13272	0.713858
16-20	0.708004	0.832932	0.899546
16-20	0.776698	0.860587	0.714501
16-20	0.941474	0.815739	0.524978
16-20	0.939855	0.94213	0.489793
16-20	0.703924	0.677302	0.802422
16-20	0.691203	0.926926	0.698674
16-20	0.951615	0.816822	0.888456
16-20	0.663067	0.965079	0.633523
16-20	0.943416	1.02364	0.508907
16-20	0.6269	0.779546	0.831095
16-20	0.909185	1.49251	0.744557
16-20	0.709968	0.898665	1.14471
16-20	0.971874	1.04131	0.598606
16-20	0.88604	1.36563	0.907533
16-20	0.919438	0.905297	0.891231
16-20	0.787325	0.90735	0.643692
16-20	0.915031	1.0012	0.860904
16-20	0.802979	1.33196	0.817785
16-20	0.874809	1.06927	0.976906
16-20	0.807304	0.932155	0.73557
16-20	0.874174	1.10592	0.903813
16-20	0.714862	1.06182	1.1527
16-20	0.836534	1.06526	0.683285
16-20	0.971189	1.05307	0.505534
16-20	0.569232	0.795343	0.824365
16-20	0.868588	1.02523	0.870356
16-20	0.716723	0.920729	1.04919
16-20	0.928739	1.02779	0.566398
16-20	0.708373	1.01467	0.841522
16-20	1.10599	0.936498	0.496807
16-20	0.767067	1.41226	0.861134
16-20	0.923257	0.94766	0.573709
16-20	0.867535	0.738616	0.657575
16-20	1.01744	1.04481	0.58054
16-20	1.03834	1.44075	0.984267
16-20	0.823019	0.933016	0.879247
16-20	0.870886	0.947644	0.73242
16-20	0.587456	1.50861	0.670033
16-20	0.629604	0.920806	0.835342
16-20	0.682431	0.794942	0.790032
16-20	0.957504	1.02868	0.569668
16-20	1.02589	0.703817	0.616822
16-20	0.977763	0.978433	0.641673
16-20	0.579852	0.784644	0.68759
16-20	0.660951	1.22163	0.787817
16-20	0.779735	1.01469	0.488783
16-20	0.7719	1.12902	0.680862
16-20	0.702602	1.26162	0.627434
16-20	0.651607	0.857641	0.640037
16-20	0.785632	1.39223	0.613757
16-20	1.06324	0.75229	0.849286
16-20	1.08152	1.0403	0.770077
16-20	1.06744	1.25579	0.464922
16-20	0.924206	1.11993	0.730732
16-20	0.839223	1.29471	0.626177
16-20	0.7543	1.09445	0.936383
16-20	0.752349	1.14192	0.639809
16-20	0.730605	0.953285	0.755499
16-20	0.749275	0.896455	0.862983
16-20	1.06954	1.19196	0.656173
16-20	1.03695	1.03537	1.13677
16-20	0.917117	0.768389	0.832323
16-20	0.755513	0.599247	0.686693
16-20	0.916987	0.684173	0.884487
16-20	0.614278	0.936665	0.66157
16-20	1.00632	1.12213	0.722688
16-20	0.937357	0.766668	0.581106
16-20	0.920112	1.45684	0.881139
16-20	0.807078	0.969884	0.521497
16-20	0.790669	0.838142	0.826335
16-20	0.682408	1.09296	0.649947
16-20	0.933225	0.848577	0.77207
16-20	0.641836	1.3806	0.895235
16-20	0.864625	0.824429	0.669635
16-20	0.644072	0.945101	0.622732
16-20	0.819993	0.890938	0.898038
16-20	0.793702	0.713729	0.6362
16-20	1.03903	1.18361	0.661235
16-20	0.899378	0.903523	0.673855
16-20	1.0155	1.21401	1.00123
16-20	0.488779	1.05994	1.1327
16-20	0.725579	0.72329	0.595131
16-20	0.913975	1.07373	0.772679
16-20	0.759674	0.80514	0.859946
16-20	0.491988	0.877956	0.566702
16-20	0.967515	0.861947	0.659769
16-20	0.939809	0.782972	0.618019
16-20	1.05721	1.13177	1.00431
16-20	0.766466	0.713788	0.932661
16-20	0.808875	1.14668	0.764995
16-20	0.720321	0.860128	0.669058
16-20	0.734527	0.969686	0.787054
16-20	0.911649	1.09908	0.869384
16-20	0.975295	1.10737	0.666489
16-20	0.91282	1.13875	0.668977
16-20	0.898101	0.967186	0.646557
16-20	0.929603	0.926612	0.686386
16-20	0.972683	0.853507	0.676063
16-20	1.05573	1.1357	0.849607
16-20	0.867138	0.927439	0.714659
16-20	0.91231	1.03237	0.718077
16-20	0.857001	1.0983	0.644064
16-20	0.755941	1.05157	0.682906
16-20	0.649266	1.07294	0.56893
16-20	0.757016	1.05923	0.507491
16-20	0.701467	1.55794	0.698279
16-20	0.558242	1.10213	0.885681
16-20	0.745785	1.50481	0.723587
16-20	0.837471	1.36202	0.637665
16-20	0.735613	0.889047	0.843301
16-20	0.87087	1.226	0.701218
16-20	0.799636	0.864408	0.877419
16-20	0.762106	1.12807	0.780262
16-20	0.783994	1.07306	0.983198
16-20	0.724922	1.10014	0.669721
16-20	0.774793	1.37066	0.804804
16-20	0.810588	1.0368	0.712518
16-20	0.840548	1.2614	0.915705
16-20	0.719224	0.831324	0.595105
16-20	0.685002	0.879635	0.844768
16-20	1.03883	1.16273	0.839363
16-20	0.794346	0.874508	0.732211
16-20	0.883902	1.18772	0.84045
16-20	0.846878	0.945573	0.943776
16-20	0.913962	1.1175	0.632321
16-20	0.777733	0.858103	0.696506
16-20	0.610599	1.10498	0.516709
16-20	0.908344	0.869999	0.6501
16-20	0.893893	1.07066	0.919752
16-20	0.979905	1.2558	0.731386
16-20	0.768973	1.17016	0.801475
16-20	0.965374	0.8531	0.642026
16-20	1.04264	0.854341	0.973538
16-20	0.901865	1.21711	0.618588
16-20	0.927187	1.20226	0.866407
16-20	1.02636	0.937963	0.808625
16-20	0.991982	0.8247	0.710646
16-20	0.700434	1.16626	0.705907
16-20	0.944777	1.32195	0.679258
16-20	0.531996	0.926802	0.8953
16-20	0.896003	0.806091	0.730238
16-20	0.607043	1.44152	0.932195
16-20	0.990732	1.00495	0.885758
16-20	1.09301	1.3413	0.693855
16-20	0.75269	0.75782	0.796115
16-20	0.552471	0.866253	0.758753
16-20	0.805317	1.01413	0.917278
16-20	0.697403	0.998701	0.566873
16-20	0.860818	0.858466	0.705286
16-20	1.07463	1.26296	0.645589
16-20	0.839284	1.31767	0.869058
16-20	1.00651	0.921683	1.09794
16-20	1.04827	1.21929	1.01234
16-20	0.749201	1.3236	0.654698
16-20	0.825798	1.41384	0.559615
16-20	0.889484	1.14981	0.607673
16-20	0.845145	1.16842	0.812907
16-20	0.953557	0.889956	0.770633
16-20	0.878314	0.761115	0.640223
16-20	0.794747	0.901123	0.686488
16-20	0.735793	0.930165	0.754599
16-20	0.67644	1.08536	0.573881
16-20	0.824533	0.950586	0.867574
16-20	0.917798	0.889037	0.633822
16-20	0.937493	0.998406	0.754558
16-20	0.765149	0.868565	0.873817
16-20	0.870949	0.697367	0.918172
16-20	0.755316	0.784163	0.795052
16-20	1.06466	0.837914	0.609358
16-20	0.794146	1.25019	0.811426
16-20	0.951785	0.888977	0.636032
16-20	0.820381	1.1217	1.02145
16-20	0.788004	1.04669	0.599137
16-20	0.958472	0.889347	0.998785
16-20	0.844225	1.00365	0.516796
16-20	0.916907	1.21604	0.51771
16-20	0.863689	1.06909	0.833472
16-20	0.985578	0.922224	0.836387
16-20	0.688974	0.768493	0.773451
16-20	0.61941	1.18983	0.945673
16-20	0.742513	0.828232	0.881304
16-20	0.690849	1.1165	0.4754
16-20	0.935291	1.05822	0.661178
16-20	0.9478	0.917772	0.779519
16-20	0.809068	1.0509	0.992274
16-20	0.726299	0.958587	0.687738
16-20	0.646495	1.13353	0.942633
16-20	1.07129	1.24967	0.823798
16-20	0.72818	1.15151	0.935669
16-20	0.929891	0.887473	0.598197
16-20	0.807771	0.853407	0.718667
16-20	0.984128	0.91896	0.917226
16-20	1.11076	0.977226	0.555342
16-20	0.873483	1.3427	0.672792
16-20	0.628125	0.983528	0.711309
16-20	0.746354	1.33798	0.666507
16-20	0.643167	0.914114	0.645133
16-20	0.725969	1.07893	0.653018
16-20	1.04408	1.07559	0.82768
16-20	0.631135	0.772927	0.748661
16-20	0.684884	0.712794	0.701709
16-20	0.823141	1.11258	0.857581
16-20	0.917636	1.24247	0.548808
16-20	1.06871	1.32039	0.645237
16-20	0.768827	1.00218	0.561506
16-20	0.864259	1.07594	0.980583
16-20	0.805176	1.44848	0.758562
16-20	0.84207	1.06792	0.943686
16-20	0.750792	1.04529	0.642989
16-20	1.04757	1.04266	0.653739
16-20	0.839093	0.964214	0.621984
16-20	0.788118	0.738323	0.782593
16-20	0.821405	1.21509	0.595791
16-20	0.565932	0.733425	0.66436
16-20	0.936335	0.827937	0.506818
16-20	0.712607	0.781473	0.821288
16-20	0.862603	0.736946	0.72589
16-20	1.19369	0.980807	0.849316
16-20	0.639939	0.954519	0.648916
16-20	0.953496	0.988015	0.579777
16-20	0.842403	0.947087	0.859062
16-20	0.72668	0.897298	0.788211
16-20	0.843486	0.830786	0.535564
16-20	0.953911	1.27718	0.954365
16-20	0.711576	1.04831	0.629203
16-20	0.79326	0.878854	0.685791
16-20	0.725981	1.12272	0.891676
16-20	0.822715	1.11928	0.777082
16-20	0.769731	1.01763	0.543642
16-20	0.737434	0.9703	0.649135
16-20	0.969206	0.833053	0.537125
16-20	1.00959	1.1128	0.640439
16-20	0.807727	0.998548	0.882388
16-20	0.916187	0.868168	0.585205
16-20	0.860126	0.974604	0.561486
16-20	1.00624	0.978405	0.563656
16-20	0.716885	1.11858	0.769435
16-20	0.607101	0.897788	0.947667
16-20	0.997391	0.894496	0.453108
16-20	0.639014	0.778423	0.804326
16-20	0.977983	1.2107	0.545246
16-20	0.798002	0.967139	0.914077
16-20	0.830275	0.864957	0.513105
16-20	0.829888	1.19296	0.761085
16-20	1.09098	1.07566	1.07198
16-20	0.76498	0.878496	0.841632
16-20	0.923657	0.889072	0.613195
16-20	0.947134	1.1352	0.819936
16-20	0.702508	1.20125	0.638611
16-20	0.618239	0.866342	0.995723
16-20	0.972545	1.13819	0.654657
16-20	0.801495	1.55295	0.794796
16-20	0.751374	0.877804	0.811676
16-20	0.900206	1.0174	0.59368
16-20	0.863386	1.36841	0.931707
16-20	0.806813	1.06209	0.973434
16-20	0.833915	0.939302	0.552686
16-20	0.886985	0.887344	0.870854
16-20	1.02734	0.841419	1.05157
16-20	0.755637	0.939557	0.656432
16-20	0.965561	0.91027	0.710916
16-20	0.858019	1.01593	0.693814
16-20	0.878101	0.939786	0.76501
16-20	0.972854	0.90663	0.683269
16-20	0.714382	0.955307	0.783071
16-20	0.891607	1.21641	0.841799
16-20	0.497655	0.983067	0.656231
16-20	0.780544	0.839115	0.72257
16-20	0.601766	1.17466	0.544306
16-20	0.655002	0.82643	0.717291
16-20	0.766973	1.15617	0.823328
16-20	0.737507	0.975702	0.684305
16-20	0.810825	0.760602	0.82548
16-20	1.1036	1.19526	0.79804
16-20	0.673071	1.11829	0.555089
16-20	0.815333	0.894944	0.698123
16-20	0.786167	0.925486	0.678077
16-20	0.688614	1.07243	0.993566
16-20	0.925206	0.843051	0.625798
16-20	0.933323	1.07719	0.610144
16-20	0.754295	0.992037	0.973525
16-20	0.970787	1.05499	0.470479
16-20	1.05984	0.978471	0.924833
16-20	0.83644	1.16787	0.970566
16-20	0.569705	1.27631	0.871767
16-20	0.820206	1.28461	0.810228
16-20	0.89516	1.30781	0.640144
16-20	1.10102	1.05803	0.822356
16-20	0.719493	1.06579	0.736717
16-20	0.88761	1.01151	0.446044
16-20	0.869126	1.17111	0.923484
16-20	0.75927	1.14383	0.765223
16-20	1.09133	0.918669	0.667111
16-20	0.998138	1.3582	0.883422
16-20	0.99243	0.943043	0.562211
16-20	0.562283	1.13066	0.695077
16-20	0.756678	1.21757	0.506816
16-20	0.766627	1.11523	0.81003
16-20	0.879289	0.87111	0.957902
16-20	0.68611	1.6033	0.811699
16-20	0.906462	0.788525	0.911789
16-20	0.72581	1.05755	0.734936
16-20	0.810359	0.994898	0.882242
16-20	1.00215	0.960044	0.755315
16-20	0.682623	0.94006	0.53381
16-20	0.573105	1.26535	0.711239
16-20	0.999265	1.09019	0.815543
16-20	1.02586	1.23122	0.663167
16-20	0.91612	0.887757	0.725741
16-20	0.697918	1.18929	1.01602
16-20	0.749316	1.32095	0.641872
16-20	0.988379	1.26092	1.00039
16-20	0.810831	0.774034	0.909862
16-20	0.928304	1.17619	0.700267
16-20	0.834587	1.05616	0.85734
16-20	0.960437	1.05746	0.783621
16-20	0.681395	1.41685	0.578892
16-20	0.748009	0.989317	0.750134
16-20	1.03244	0.983132	0.855645
16-20	0.964773	1.09177	0.608853
16-20	1.01618	1.22893	0.733544
16-20	0.966399	1.03537	0.651594
16-20	0.963611	1.12133	1.00601
16-20	0.841071	0.873234	0.840161
16-20	0.884683	0.811768	0.933471
16-20	0.557158	0.827884	0.641765
16-20	1.02619	0.87406	0.614188
16-20	0.568834	1.20748	0.795795
16-20	0.853657	0.774981	0.722599
16-20	0.695396	1.06227	0.70918
16-20	0.826991	1.00219	0.991418
16-20	0.710232	1.13336	0.863314
16-20	0.918267	0.74691	0.850981
16-20	0.930332	0.668517	0.837839
16-20	0.931367	1.00099	0.714215
16-20	0.903303	0.912122	0.716903
16-20	0.774508	0.745643	0.906344
16-20	0.618071	1.12635	0.663723
16-20	0.789978	1.13212	0.923528
16-20	0.891546	0.764254	0.676022
16-20	0.835701	1.02193	0.827987
16-20	0.828248	1.21991	0.932403
16-20	1.09447	1.0318	0.836637
16-20	1.16564	0.857046	0.672858
16-20	0.831036	1.18812	0.92932
16-20	0.788187	0.974681	0.788001
16-20	0.889803	1.39007	0.94873
16-20	0.736777	0.859119	0.524595
16-20	1.06042	0.937862	0.712114
16-20	0.841969	0.865862	0.766446
16-20	1.04039	1.01252	0.726356
16-20	0.631401	1.1047	0.553553
16-20	0.686982	0.981211	0.696299
16-20	1.0576	1.09853	0.658904
16-20	0.752015	0.916867	0.878213
16-20	0.944067	0.979518	0.650398
16-20	0.620077	0.828077	0.723874
16-20	0.813043	0.988469	0.660558
16-20	1.03392	0.762093	0.704258
16-20	0.737337	0.984523	0.766775
16-20	1.00039	1.02476	0.823624
16-20	0.794811	1.08159	0.575567
16-20	0.870923	0.884944	0.765475
16-20	0.697474	1.02402	0.702212
16-20	0.582044	0.982786	0.593431
16-20	0.740909	0.647125	0.708116
16-20	0.71058	0.986725	0.761232
16-20	0.979707	0.806823	0.645635
16-20	0.83133	0.864995	0.955075
16-20	1.00023	1.1861	0.75029
16-20	0.915425	0.974961	0.95566
16-20	0.839287	1.24999	0.871956
16-20	0.814237	1.0298	0.771225
16-20	0.745636	1.49155	0.806165
16-20	0.76764	0.930879	0.572605
16-20	1.23584	0.939946	0.524609
16-20	0.970722	0.737339	0.937885
16-20	0.589115	0.778078	0.672037
16-20	0.912618	1.21859	0.7139
16-20	0.680696	0.786196	0.689469
16-20	1.09515	0.956172	0.966487
16-20	0.69032	1.0101	1.02374
16-20	0.785374	1.66038	1.04193
16-20	0.660661	0.991751	0.732517
16-20	1.04071	1.13334	0.837578
16-20	0.874578	0.849625	0.677508
16-20	0.728386	1.16319	0.755772
16-20	1.01171	0.917405	0.676062
16-20	0.737734	1.18437	0.896483
16-20	1.13424	1.18516	0.578128
16-20	0.808652	0.860815	0.68669
16-20	0.902996	1.04671	0.837329
16-20	0.886724	1.08993	0.652315
16-20	0.611766	1.04672	0.92955
16-20	0.93075	1.21083	0.724622
16-20	0.790003	1.12422	0.69057
16-20	1.06093	0.853946	0.856574
16-20	0.727211	1.4079	0.891459
16-20	0.769234	0.71147	0.689182
16-20	0.63502	0.953229	0.86651
16-20	0.685881	0.95458	0.732907
16-20	0.912593	1.03906	0.978447
16-20	0.778975	0.723617	0.896727
16-20	0.773978	1.28167	0.983177
16-20	0.804659	0.895582	0.757831
16-20	0.978139	1.04153	0.516524
16-20	0.98588	0.828929	0.812267
16-20	0.853346	0.95668	0.81924
16-20	0.668529	0.885483	0.926729
16-20	0.729546	1.10684	0.708812
16-20	0.692206	1.09555	0.777709
16-20	0.747541	1.21409	0.960351
16-20	1.0057	0.976544	0.848624
16-20	0.71179	1.1505	0.631307
16-20	1.02938	1.0925	0.912103
16-20	0.772596	1.15694	0.447495
16-20	1.07948	1.15336	0.744828
16-20	0.671981	1.15201	0.842761
16-20	0.807128	1.18847	0.902043
16-20	0.994757	1.14264	0.706944
16-20	1.06807	0.965968	0.841268
16-20	0.973546	0.959599	0.56367
16-20	0.907129	1.04371	0.675013
16-20	0.637741	0.840963	0.588549
16-20	0.72044	0.778754	0.822475
16-20	0.71166	1.02494	0.801207
16-20	0.666764	1.02931	0.94275
16-20	0.676164	1.44772	0.52569
16-20	0.704119	0.863052	0.475106
16-20	0.914797	1.11186	0.641193
16-20	0.84027	1.03332	1.07039
16-20	0.909848	0.892613	0.871768
16-20	0.912201	1.1337	0.520454
21-25	0.649435	0.882288	0.496989
21-25	0.546444	0.805007	0.478805
21-25	0.816591	0.893708	0.513866
21-25	0.603544	1.04326	0.614388
21-25	0.630063	1.07517	0.763787
21-25	0.603809	1.02577	0.434509
21-25	0.732204	0.95877	0.475181
21-25	0.814777	0.874154	0.424712
21-25	0.718806	0.786682	0.303251
21-25	0.980414	0.658538	0.535478
21-25	0.669397	0.939371	0.460263
21-25	0.483875	1.1242	0.492228
21-25	0.851871	0.947146	0.670852
21-25	0.993537	0.914325	0.573697
21-25	0.764681	0.750884	0.537039
21-25	0.799868	0.993053	0.527737
21-25	0.646248	0.638268	0.444489
21-25	0.712405	0.972197	0.470025
21-25	0.503995	0.931368	0.501011
21-25	0.500909	0.661113	0.549944
21-25	0.582909	1.14891	0.320714
21-25	0.792831	0.965935	0.443429
21-25	0.585518	0.695551	0.480029
21-25	0.812858	0.852972	0.720989
21-25	0.692346	1.0253	0.414026
21-25	0.445782	0.989235	0.344273
21-25	0.534718	0.953419	0.406999
21-25	0.792807	0.994655	0.56199
21-25	0.585359	0.790735	0.571836
21-25	0.595132	0.703115	0.597037
21-25	0.634805	0.871064	0.425131
21-25	0.668261	0.804835	0.479549
21-25	0.902952	0.996647	0.400523
21-25	0.665779	1.08225	0.672939
21-25	0.821474	0.998738	0.490191
21-25	0.458282	0.774883	0.444318
21-25	0.5968	1.01363	0.47165
21-25	0.637563	0.807789	0.606263
21-25	0.587883	0.617928	0.66613
21-25	0.792759	0.714528	0.452827
21-25	0.411995	1.19587	0.515014
21-25	0.72564	0.782018	0.56835
21-25	0.489372	0.658147	0.385955
21-25	0.678191	0.744407	0.539419
21-25	0.733439	1.17875	0.483136
21-25	0.539382	0.771681	0.4079
21-25	0.736874	0.979731	0.429889
21-25	0.696896	0.978707	0.478339
21-25	0.441816	0.995991	0.567716
21-25	0.477931	0.836175	0.419403
21-25	0.558778	0.859051	0.530326
21-25	0.503423	0.950378	0.352286
21-25	0.652804	0.971015	0.623653
21-25	0.662597	0.693189	0.533646
21-25	0.550201	1.01499	0.420792
21-25	0.492681	0.865941	0.462787
21-25	0.784164	0.740268	0.636728
21-25	0.692874	1.07207	0.475602
21-25	0.429275	0.8922	0.464042
21-25	0.758136	1.19684	0.614954
21-25	0.53511	0.912532	0.67455
21-25	0.598562	1.11678	0.476648
21-25	0.602583	0.697171	0.480717
21-25	0.722851	1.22842	0.565614
21-25	0.512916	0.825431	0.530428
21-25	0.717076	0.910345	0.525403
21-25	0.539365	0.952601	0.5329
21-25	0.701696	0.998432	0.487735
21-25	0.542379	0.742811	0.653567
21-25	0.590805	0.828837	0.455942
21-25	0.702947	0.77582	0.355594
21-25	0.803773	0.841849	0.306396
21-25	0.548597	0.562005	0.509356
21-25	0.535921	0.841536	0.452601
21-25	0.736386	0.706338	0.608433
21-25	0.496443	0.78084	0.428848
21-25	0.808762	0.898418	0.325068
21-25	0.530599	0.652713	0.560166
21-25	0.714158	1.34613	0.488153
21-25	0.529548	0.856263	0.815799
21-25	0.784309	0.905955	0.396215
21-25	0.668981	1.22932	0.65341
21-25	0.736218	0.861259	0.627164
21-25	0.621548	0.814905	0.438382
21-25	0.710506	0.885327	0.579629
21-25	0.624082	1.18748	0.520163
21-25	0.71143	0.980155	0.684999
21-25	0.656154	0.796074	0.523591
21-25	0.643939	0.988389	0.65836
21-25	0.555187	0.901156	0.836633
21-25	0.650086	0.965449	0.454052
21-25	0.786769	0.943754	0.326836
21-25	0.413465	0.674564	0.556061
21-25	0.706003	0.869204	0.582706
21-25	0.567225	0.894264	0.754157
21-25	0.779484	0.9852	0.379745
21-25	0.547202	0.890592	0.592288
21-25	0.912461	0.821854	0.3114
21-25	0.584226	1.23593	0.579267
21-25	0.75545	0.844999	0.369901
21-25	0.665838	0.665884	0.396697
21-25	0.834605	0.994317	0.37047
21-25	0.882383	1.31181	0.702725
21-25	0.637832	0.821824	0.583717
21-25	0.712392	0.868048	0.469496
21-25	0.441183	1.42025	0.449215
21-25	0.502076	0.85881	0.514354
21-25	0.506021	0.70261	0.511639
21-25	0.799257	0.890686	0.379473
21-25	0.863482	0.600619	0.430827
21-25	0.794443	0.80645	0.416213
21-25	0.430232	0.689761	0.445429
21-25	0.495057	1.13136	0.56169
21-25	0.648891	0.903791	0.313799
21-25	0.619799	1.05703	0.49401
21-25	0.553863	1.17091	0.412255
21-25	0.45526	0.779812	0.455357
21-25	0.661023	1.21948	0.427567
21-25	0.855662	0.659139	0.615854
21-25	0.90101	0.996233	0.513919
21-25	0.917943	1.18147	0.30349
21-25	0.774972	0.978711	0.510204
21-25	0.663451	1.15838	0.430856
21-25	0.589064	0.97578	0.687658
21-25	0.566553	0.973315	0.404807
21-25	0.527769	0.814516	0.461759
21-25	0.626122	0.895724	0.604034
21-25	0.870259	1.09633	0.40585
21-25	0.824538	0.916591	0.805789
21-25	0.762522	0.676489	0.567676
21-25	0.603814	0.541709	0.481122
21-25	0.750515	0.588432	0.596414
21-25	0.485101	0.853587	0.428547
21-25	0.830026	1.0599	0.46851
21-25	0.737389	0.708925	0.400335
21-25	0.733891	1.34978	0.585354
21-25	0.665516	0.852994	0.330716
21-25	0.55917	0.783841	0.571732
21-25	0.488515	1.02191	0.411682
21-25	0.763101	0.756123	0.546389
21-25	0.479696	1.25169	0.580738
21-25	0.688043	0.780141	0.439166
21-25	0.487124	0.812815	0.416793
21-25	0.678714	0.806059	0.579139
21-25	0.578326	0.603223	0.443709
21-25	0.818251	1.08646	0.444534
21-25	0.693627	0.813153	0.433328
21-25	0.81276	1.07242	0.68204
21-25	0.341699	0.930738	0.807296
21-25	0.528575	0.64756	0.380935
21-25	0.759062	0.914837	0.546014
21-25	0.560695	0.830766	0.634484
21-25	0.362952	0.783074	0.387381
21-25	0.804765	0.733465	0.457858
21-25	0.784193	0.679016	0.42364
21-25	0.857181	0.984624	0.736658
21-25	0.598781	0.611626	0.646599
21-25	0.663035	1.01699	0.503401
21-25	0.534059	0.714554	0.459977
21-25	0.581927	0.9584	0.519975
21-25	0.739172	0.919992	0.569284
21-25	0.769465	0.921961	0.452897
21-25	0.734296	1.04371	0.456492
21-25	0.731517	0.803784	0.448772
21-25	0.719727	0.791842	0.462638
21-25	0.764667	0.810489	0.442223
21-25	0.921863	0.969992	0.593254
21-25	0.707803	0.846225	0.495715
21-25	0.752575	0.939706	0.489952
21-25	0.662593	0.969343	0.437147
21-25	0.583804	0.936643	0.459616
21-25	0.472779	1.00686	0.367888
21-25	0.586495	0.999578	0.31031
21-25	0.542469	1.35613	0.459117
21-25	0.421621	0.937303	0.600813
21-25	0.57098	1.33795	0.456718
21-25	0.6343	1.28165	0.420763
21-25	0.586893	0.775065	0.547498
21-25	0.644599	1.08331	0.490406
21-25	0.590571	0.766044	0.575669
21-25	0.581746	0.983715	0.545773
21-25	0.636569	0.979956	0.707963
21-25	0.545099	1.06549	0.436929
21-25	0.64695	1.34843	0.57273
21-25	0.623497	0.985886	0.48256
21-25	0.650395	1.24716	0.624963
21-25	0.549352	0.748064	0.373315
21-25	0.532021	0.781626	0.59886
21-25	0.863889	1.08902	0.587742
21-25	0.594603	0.81472	0.490733
21-25	0.707288	1.02842	0.574708
21-25	0.665698	0.917592	0.638036
21-25	0.701135	1.04786	0.412507
21-25	0.632735	0.770832	0.47152
21-25	0.486268	1.00509	0.34452
21-25	0.727844	0.771003	0.431622
21-25	0.774625	1.05292	0.665876
21-25	0.775167	1.20591	0.488479
21-25	0.635307	1.05204	0.556687
21-25	0.768562	0.782664	0.434135
21-25	0.867708	0.76721	0.715235
21-25	0.704752	1.16833	0.39389
21-25	0.761321	1.17192	0.581313
21-25	0.844856	0.839595	0.531152
21-25	0.800832	0.786917	0.487517
21-25	0.530793	1.00963	0.452627
21-25	0.743737	1.23353	0.44856
21-25	0.392158	0.834854	0.601896
21-25	0.716305	0.750948	0.488474
21-25	0.449131	1.28447	0.644142
21-25	0.785556	0.925016	0.626756
21-25	0.957092	1.22658	0.472192
21-25	0.631204	0.687021	0.579325
21-25	0.407548	0.757283	0.499291
21-25	0.654598	0.903462	0.637153
21-25	0.538597	0.912959	0.390625
21-25	0.667852	0.774557	0.477141
21-25	0.937699	1.16188	0.412431
21-25	0.689304	1.1478	0.614041
21-25	0.771083	0.819999	0.783216
21-25	0.843043	1.0744	0.745384
21-25	0.579385	1.17919	0.440514
21-25	0.697303	1.30217	0.358892
21-25	0.734037	1.03157	0.397318
21-25	0.670963	1.12639	0.57749
21-25	0.770623	0.86163	0.515933
21-25	0.660829	0.708927	0.421352
21-25	0.59462	0.764917	0.454147
21-25	0.545052	0.839773	0.490332
21-25	0.538059	0.945109	0.365575
21-25	0.681486	0.828124	0.607676
21-25	0.702258	0.761239	0.396357
21-25	0.773509	0.881787	0.559835
21-25	0.595494	0.754137	0.628383
21-25	0.687358	0.619054	0.600479
21-25	0.597129	0.667725	0.532489
21-25	0.884142	0.750587	0.400388
21-25	0.633209	1.0994	0.551783
21-25	0.743704	0.78084	0.420169
21-25	0.658052	1.03001	0.748534
21-25	0.664702	0.845331	0.374276
21-25	0.749656	0.801428	0.711824
21-25	0.663951	0.896401	0.360598
21-25	0.77539	1.12667	0.327703
21-25	0.693254	0.960709	0.607636
21-25	0.8658	0.887458	0.552155
21-25	0.542283	0.716178	0.513105
21-25	0.456684	1.05318	0.671357
21-25	0.606561	0.764154	0.589149
21-25	0.530317	1.01798	0.312947
21-25	0.741175	0.89915	0.448172
21-25	0.779449	0.85876	0.521473
21-25	0.700436	0.98361	0.673619
21-25	0.562102	0.838093	0.483909
21-25	0.482927	1.0082	0.627421
21-25	0.907965	1.09741	0.614732
21-25	0.574223	0.981046	0.648627
21-25	0.773903	0.755636	0.372588
21-25	0.63022	0.709275	0.501813
21-25	0.810026	0.8166	0.64711
21-25	0.975406	0.917414	0.36786
21-25	0.666265	1.20702	0.470443
21-25	0.488512	0.890356	0.488396
21-25	0.569927	1.18478	0.42678
21-25	0.476358	0.791843	0.427716
21-25	0.55218	0.950688	0.465755
21-25	0.85878	0.982315	0.56239
21-25	0.516554	0.715184	0.496459
21-25	0.507592	0.622914	0.453394
21-25	0.692721	0.948392	0.558856
21-25	0.695154	1.13454	0.36687
21-25	0.900932	1.22073	0.440107
21-25	0.620451	0.914588	0.363624
21-25	0.684626	0.986855	0.694139
21-25	0.635239	1.34122	0.498611
21-25	0.670909	0.933186	0.657831
21-25	0.605895	0.89271	0.419782
21-25	0.824475	0.958997	0.422699
21-25	0.676202	0.843095	0.425397
21-25	0.648065	0.658834	0.54747
21-25	0.678173	1.09982	0.400102
21-25	0.435284	0.628494	0.450185
21-25	0.745778	0.741628	0.33295
21-25	0.542028	0.697802	0.570242
21-25	0.666206	0.634452	0.497219
21-25	0.956523	0.947242	0.593343
21-25	0.461361	0.856978	0.438459
21-25	0.782037	0.880555	0.387332
21-25	0.677493	0.876725	0.55845
21-25	0.553382	0.807338	0.542278
21-25	0.700152	0.834992	0.386929
21-25	0.7773	1.17468	0.632214
21-25	0.57864	0.987769	0.449913
21-25	0.604295	0.779846	0.47592
21-25	0.546278	0.983575	0.583044
21-25	0.674993	0.984341	0.527096
21-25	0.604193	0.894628	0.367278
21-25	0.571881	0.943733	0.447337
21-25	0.788126	0.740602	0.354625
21-25	0.822596	0.997047	0.453365
21-25	0.597465	0.88789	0.606533
21-25	0.746564	0.77878	0.385946
21-25	0.652617	0.923484	0.373964
21-25	0.817161	0.909527	0.387821
21-25	0.56263	1.01493	0.510554
21-25	0.457195	0.779538	0.648609
21-25	0.827582	0.787646	0.288411
21-25	0.480505	0.648344	0.557578
21-25	0.811551	1.12304	0.359854
21-25	0.633897	0.841386	0.605377
21-25	0.655103	0.799199	0.343062
21-25	0.702566	1.08836	0.550377
21-25	0.881974	0.855343	0.755459
21-25	0.581538	0.824411	0.57508
21-25	0.718643	0.748067	0.394736
21-25	0.74172	1.00512	0.524876
21-25	0.511913	1.10551	0.435256
21-25	0.468784	0.754578	0.693087
21-25	0.751291	0.980367	0.451861
21-25	0.637214	1.3941	0.542245
21-25	0.551595	0.767482	0.55013
21-25	0.713135	0.909647	0.381265
21-25	0.677087	1.3045	0.676049
21-25	0.645678	1.0099	0.688442
21-25	0.700456	0.77125	0.357797
21-25	0.721385	0.782769	0.555895
21-25	0.84125	0.823777	0.716163
21-25	0.612282	0.833701	0.440485
21-25	0.707516	0.818089	0.450768
21-25	0.678369	0.923451	0.4615
21-25	0.692121	0.836394	0.507971
21-25	0.792452	0.768573	0.468276
21-25	0.512882	0.830325	0.553464
21-25	0.750407	1.15613	0.556105
21-25	0.364474	0.84301	0.442251
21-25	0.64497	0.733457	0.50173
21-25	0.449943	1.11758	0.365113
21-25	0.513906	0.742803	0.469824
21-25	0.639227	1.00227	0.576503
21-25	0.558652	0.808323	0.490292
21-25	0.638727	0.651294	0.529914
21-25	0.904912	1.08369	0.525269
21-25	0.519114	0.982767	0.366781
21-25	0.645302	0.788245	0.471956
21-25	0.620298	0.796617	0.455517
21-25	0.541945	0.914859	0.727658
21-25	0.777629	0.765263	0.39949
21-25	0.695226	1.04959	0.403961
21-25	0.585138	0.898991	0.652692
21-25	0.803537	1.00385	0.308722
21-25	0.856945	0.945154	0.66578
21-25	0.69198	1.04768	0.725544
21-25	0.439286	1.10259	0.635916
21-25	0.616101	1.20403	0.551505
21-25	0.688393	1.12221	0.433033
21-25	0.889692	0.970612	0.549646
21-25	0.585338	0.98675	0.515888
21-25	0.721389	0.956529	0.313693
21-25	0.707719	1.06874	0.667078
21-25	0.58484	1.03505	0.527178
21-25	0.903785	0.901849	0.446971
21-25	0.770606	1.24877	0.582492
21-25	0.753325	0.864513	0.380786
21-25	0.42627	1.00405	0.477631
21-25	0.558018	1.08878	0.308569
21-25	0.588747	0.957974	0.546631
21-25	0.717316	0.766767	0.702154
21-25	0.543661	1.46702	0.557605
21-25	0.70415	0.685768	0.638553
21-25	0.575718	0.86095	0.498227
21-25	0.640558	0.88644	0.570297
21-25	0.816718	0.880494	0.507677
21-25	0.523199	0.79828	0.33588
21-25	0.442268	1.13379	0.46407
21-25	0.819211	0.963562	0.577039
21-25	0.85004	1.16541	0.468026
21-25	0.728763	0.743151	0.482475
21-25	0.533209	1.04573	0.742689
21-25	0.552487	1.2282	0.424876
21-25	0.767139	1.17124	0.692862
21-25	0.610417	0.689891	0.667304
21-25	0.761561	1.23427	0.492746
21-25	0.686984	0.932924	0.544215
21-25	0.75929	0.878447	0.513759
21-25	0.557427	1.31714	0.391109
21-25	0.564828	0.86636	0.506384
21-25	0.828483	0.8629	0.613024
21-25	0.773218	0.982032	0.417066
21-25	0.810299	1.15511	0.475008
21-25	0.778594	0.899843	0.448165
21-25	0.794683	1.11328	0.735861
21-25	0.669461	0.811903	0.613364
21-25	0.742395	0.782609	0.647545
21-25	0.397131	0.724247	0.420248
21-25	0.875962	0.84004	0.421802
21-25	0.41501	1.04726	0.538676
21-25	0.678815	0.681585	0.484671
21-25	0.53026	0.919079	0.487093
21-25	0.700359	0.881009	0.701163
21-25	0.540679	1.00915	0.630635
21-25	0.693453	0.66885	0.587151
21-25	0.757457	0.549368	0.547986
21-25	0.703186	0.885347	0.461523
21-25	0.712247	0.813418	0.468703
21-25	0.611424	0.675781	0.603689
21-25	0.49539	0.987289	0.459412
21-25	0.612611	1.01257	0.607996
21-25	0.674711	0.622491	0.451892
21-25	0.613593	0.9313	0.583206
21-25	0.705133	1.15392	0.61993
21-25	0.88301	0.908393	0.558177
21-25	0.925993	0.727689	0.44874
21-25	0.639841	1.12422	0.63184
21-25	0.630752	0.916159	0.522282
21-25	0.737072	1.2171	0.622297
21-25	0.578042	0.740511	0.327018
21-25	0.853883	0.881091	0.491207
21-25	0.671015	0.814783	0.498979
21-25	0.827707	0.930967	0.480928
21-25	0.478312	0.989611	0.357072
21-25	0.518351	0.907857	0.448237
21-25	0.899561	0.960635	0.428728
21-25	0.625617	0.808806	0.556169
21-25	0.743399	0.87808	0.453249
21-25	0.482041	0.754641	0.51254
21-25	0.657444	0.864236	0.457322
21-25	0.800036	0.68582	0.478585
21-25	0.598968	0.91153	0.510826
21-25	0.775986	0.939598	0.552245
21-25	0.622603	0.938565	0.372696
21-25	0.67463	0.787184	0.552517
21-25	0.523739	0.992743	0.485881
21-25	0.435338	0.930127	0.377637
21-25	0.547903	0.51434	0.466603
21-25	0.553871	0.845651	0.535074
21-25	0.785679	0.713616	0.431776
21-25	0.608538	0.771614	0.64259
21-25	0.801885	1.02804	0.506311
21-25	0.737513	0.916016	0.669534
21-25	0.672914	1.21671	0.587249
21-25	0.636515	0.946617	0.533296
21-25	0.574955	1.45038	0.559439
21-25	0.605357	0.882395	0.390588
21-25	0.987072	0.894191	0.333361
21-25	0.766897	0.662795	0.674289
21-25	0.433425	0.722158	0.447751
21-25	0.713921	1.06615	0.513367
21-25	0.512203	0.67698	0.478268
21-25	0.920809	0.870781	0.693545
21-25	0.515151	0.92268	0.703675
21-25	0.639862	1.56647	0.720491
21-25	0.539721	1.00377	0.501286
21-25	0.930845	1.06279	0.572548
21-25	0.717315	0.761666	0.441264
21-25	0.545267	1.08293	0.520242
21-25	0.808311	0.86278	0.451828
21-25	0.541481	1.12834	0.624172
21-25	0.969996	1.09645	0.409318
21-25	0.625915	0.759178	0.46241
21-25	0.722713	0.947664	0.618029
21-25	0.703478	0.945354	0.428449
21-25	0.479873	0.882728	0.623111
21-25	0.74718	1.04049	0.47398
21-25	0.579024	0.979353	0.451209
21-25	0.866336	0.774353	0.55034
21-25	0.565297	1.34084	0.587313
21-25	0.557887	0.663033	0.462534
21-25	0.455763	0.795091	0.569673
21-25	0.54156	0.900062	0.475342
21-25	0.737543	0.945787	0.692592
21-25	0.633085	0.66008	0.620355
21-25	0.622319	1.20493	0.733646
21-25	0.61889	0.774156	0.518341
21-25	0.798396	0.924016	0.346137
21-25	0.80677	0.702214	0.559427
21-25	0.679499	0.850332	0.57947
21-25	0.533082	0.857798	0.621355
21-25	0.564386	0.95843	0.473632
21-25	0.519302	0.920895	0.582588
21-25	0.599133	1.07554	0.656699
21-25	0.811624	0.890118	0.614648
21-25	0.518691	1.0913	0.447575
21-25	0.801467	1.01043	0.620462
21-25	0.582642	1.11143	0.279362
21-25	0.898768	1.02393	0.459571
21-25	0.525319	1.05498	0.550558
21-25	0.650909	1.02634	0.64817
21-25	0.850561	1.13382	0.456676
21-25	0.827787	0.907629	0.610523
21-25	0.783749	0.833861	0.361462
21-25	0.725449	0.890444	0.475756
21-25	0.459552	0.774612	0.401412
21-25	0.568273	0.735001	0.58876
21-25	0.50484	0.956724	0.564012
21-25	0.52398	0.890631	0.65582
21-25	0.513809	1.35756	0.331113
21-25	0.538266	0.76355	0.299267
21-25	0.764071	1.02189	0.400343
21-25	0.688734	0.85732	0.729717
21-25	0.738529	0.821898	0.633725
21-25	0.739334	0.992667	0.341515
26-30	0.550927	0.783896	0.380451
26-30	0.466759	0.776485	0.358516
26-30	0.692598	0.793701	0.382234
26-30	0.497046	0.97351	0.48929
26-30	0.530278	0.909881	0.638442
26-30	0.502132	0.879685	0.32603
26-30	0.605229	0.860287	0.378356
26-30	0.714372	0.847098	0.340704
26-30	0.588211	0.668916	0.234047
26-30	0.833155	0.604802	0.40843
26-30	0.572789	0.835049	0.359055
26-30	0.399136	0.96331	0.367333
26-30	0.720585	0.896918	0.529527
26-30	0.883183	0.793943	0.456979
26-30	0.654173	0.676013	0.423801
26-30	0.679059	0.888993	0.40817
26-30	0.55469	0.597969	0.346272
26-30	0.64086	0.862886	0.353023
26-30	0.41746	0.804195	0.402343
26-30	0.422707	0.584065	0.450467
26-30	0.472969	0.988793	0.243496
26-30	0.684296	0.843123	0.34807
26-30	0.491513	0.624138	0.399502
26-30	0.690738	0.75279	0.54325
26-30	0.628027	0.888481	0.313587
26-30	0.383083	0.923686	0.266378
26-30	0.444999	0.826796	0.300301
26-30	0.664757	0.89851	0.440492
26-30	0.498682	0.684253	0.424283
26-30	0.516438	0.63778	0.462491
26-30	0.543629	0.763962	0.321661
26-30	0.555538	0.701809	0.360287
26-30	0.781119	0.890129	0.316896
26-30	0.555011	0.918222	0.515457
26-30	0.685938	0.850642	0.360387
26-30	0.380061	0.674066	0.332469
26-30	0.497712	0.970472	0.379126
26-30	0.547841	0.739046	0.482797
26-30	0.471334	0.534989	0.544702
26-30	0.675611	0.601373	0.336186
26-30	0.342406	1.02152	0.374168
26-30	0.629062	0.653097	0.45017
26-30	0.3965	0.61681	0.29792
26-30	0.565273	0.647834	0.422529
26-30	0.643831	1.00016	0.36624
26-30	0.460234	0.644672	0.314286
26-30	0.641108	0.888445	0.321335
26-30	0.599341	0.845661	0.356544
26-30	0.356999	0.89023	0.433158
26-30	0.408406	0.756536	0.330571
26-30	0.502456	0.728225	0.417566
26-30	0.430443	0.833316	0.282671
26-30	0.549186	0.884571	0.488824
26-30	0.543108	0.604304	0.407395
26-30	0.448344	0.854789	0.316136
26-30	0.429827	0.808894	0.354412
26-30	0.684999	0.694396	0.515227
26-30	0.5993	1.02433	0.348608
26-30	0.360005	0.754551	0.369029
26-30	0.645546	1.07133	0.463978
26-30	0.437621	0.790286	0.515343
26-30	0.522975	1.04023	0.383246
26-30	0.5229	0.656635	0.390353
26-30	0.618122	1.05149	0.427979
26-30	0.423842	0.686929	0.392609
26-30	0.630476	0.815877	0.400715
26-30	0.451794	0.821281	0.403526
26-30	0.601446	0.853182	0.391614
26-30	0.455423	0.668005	0.526998
26-30	0.491018	0.764527	0.346732
26-30	0.588128	0.725893	0.287673
26-30	0.715725	0.733184	0.226076
26-30	0.45975	0.500202	0.383948
26-30	0.447688	0.731801	0.344243
26-30	0.608651	0.613845	0.473953
26-30	0.404997	0.672653	0.329221
26-30	0.701382	0.806951	0.246322
26-30	0.448551	0.553829	0.414754
26-30	0.594216	1.17705	0.362998
26-30	0.435619	0.796257	0.660782
26-30	0.707072	0.810755	0.304568
26-30	0.575696	1.06645	0.515817
26-30	0.621301	0.798952	0.494207
26-30	0.539424	0.718866	0.333095
26-30	0.606702	0.811452	0.426559
26-30	0.51963	1.06146	0.396709
26-30	0.626905	0.907597	0.525542
26-30	0.575204	0.693375	0.429995
26-30	0.549961	0.891992	0.505085
26-30	0.478471	0.774028	0.672277
26-30	0.569186	0.88832	0.327089
26-30	0.66353	0.863061	0.238009
26-30	0.347535	0.591198	0.412678
26-30	0.608434	0.73048	0.434317
26-30	0.488624	0.819281	0.569555
26-30	0.671197	0.916852	0.302579
26-30	0.459039	0.765425	0.466655
26-30	0.76625	0.718916	0.23599
26-30	0.491134	1.06255	0.473464
26-30	0.654637	0.766798	0.262976
26-30	0.57164	0.61564	0.300707
26-30	0.706981	0.887044	0.28453
26-30	0.753301	1.1614	0.549164
26-30	0.534932	0.739685	0.455759
26-30	0.614722	0.815858	0.348437
26-30	0.371581	1.21062	0.326192
26-30	0.428699	0.809012	0.386133
26-30	0.416362	0.630304	0.378965
26-30	0.695539	0.783762	0.303569
26-30	0.773687	0.549204	0.335671
26-30	0.691256	0.694321	0.3097
26-30	0.364465	0.625524	0.36154
26-30	0.428383	0.964165	0.454639
26-30	0.549034	0.810078	0.236526
26-30	0.554757	0.910177	0.379428
26-30	0.487725	1.02899	0.3022
26-30	0.370352	0.694395	0.373784
26-30	0.568168	1.04439	0.335902
26-30	0.733501	0.602435	0.455859
26-30	0.780904	0.94176	0.380981
26-30	0.795351	1.09333	0.226545
26-30	0.652202	0.8483	0.392315
26-30	0.560825	1.01444	0.340203
26-30	0.505485	0.874158	0.540709
26-30	0.468243	0.821991	0.294691
26-30	0.430622	0.721336	0.339637
26-30	0.548433	0.851455	0.47553
26-30	0.757731	0.93221	0.323304
26-30	0.68345	0.792589	0.657543
26-30	0.684604	0.613119	0.447874
26-30	0.541323	0.500808	0.367833
26-30	0.664062	0.512583	0.469006
26-30	0.434896	0.776087	0.336202
26-30	0.72938	1.02574	0.374334
26-30	0.618582	0.667676	0.30698
26-30	0.62816	1.17325	0.439788
26-30	0.567521	0.736956	0.24268
26-30	0.47051	0.733767	0.440707
26-30	0.401876	0.930622	0.314785
26-30	0.668102	0.691895	0.420252
26-30	0.407341	1.07553	0.434906
26-30	0.573515	0.736821	0.337546
26-30	0.405083	0.733569	0.319976
26-30	0.611421	0.718375	0.439319
26-30	0.469633	0.537897	0.370988
26-30	0.693936	0.93169	0.337267
26-30	0.583983	0.715755	0.33002
26-30	0.687503	0.935147	0.528142
26-30	0.285324	0.812115	0.637939
26-30	0.425759	0.575284	0.303328
26-30	0.667324	0.783766	0.42726
26-30	0.465499	0.828432	0.501631
26-30	0.321238	0.706532	0.296583
26-30	0.685584	0.615544	0.363871
26-30	0.670092	0.599586	0.33678
26-30	0.709318	0.86208	0.572722
26-30	0.514262	0.562065	0.492502
26-30	0.589924	0.881657	0.359475
26-30	0.446913	0.61147	0.35403
26-30	0.495899	0.932313	0.390147
26-30	0.621637	0.787601	0.422267
26-30	0.670491	0.835403	0.359155
26-30	0.632491	0.891277	0.364136
26-30	0.632626	0.673185	0.346024
26-30	0.604967	0.678076	0.350428
26-30	0.638398	0.751614	0.338306
26-30	0.839113	0.824842	0.46833
26-30	0.63663	0.776732	0.389812
26-30	0.622548	0.842943	0.382179
26-30	0.569973	0.792191	0.336824
26-30	0.521788	0.838603	0.351336
26-30	0.394358	0.916372	0.275015
26-30	0.497254	0.912966	0.231793
26-30	0.468223	1.17045	0.337416
26-30	0.349562	0.781973	0.45328
26-30	0.481027	1.1403	0.340072
26-30	0.533389	1.13732	0.31398
26-30	0.490626	0.658906	0.395766
26-30	0.532971	0.946795	0.370883
26-30	0.49958	0.632581	0.442549
26-30	0.489762	0.848275	0.440858
26-30	0.534145	0.85499	0.609551
26-30	0.495825	0.997562	0.326885
26-30	0.569137	1.23464	0.443856
26-30	0.52989	0.898922	0.355932
26-30	0.553037	1.1452	0.474965
26-30	0.470457	0.681412	0.277552
26-30	0.453603	0.708613	0.456509
26-30	0.75856	0.956817	0.462855
26-30	0.511619	0.791342	0.358188
26-30	0.598119	0.900035	0.451229
26-30	0.565896	0.863308	0.495741
26-30	0.601256	0.998377	0.306621
26-30	0.538796	0.688255	0.390076
26-30	0.415925	0.927745	0.267133
26-30	0.663322	0.681021	0.337979
26-30	0.68563	1.02152	0.504655
26-30	0.664465	1.06001	0.362939
26-30	0.540273	0.909409	0.417262
26-30	0.641298	0.745468	0.327364
26-30	0.765103	0.673147	0.59906
26-30	0.590356	1.09588	0.296879
26-30	0.66071	1.10908	0.456862
26-30	0.717194	0.748033	0.42019
26-30	0.682608	0.781698	0.372328
26-30	0.452625	0.865265	0.354429
26-30	0.62839	1.05918	0.338495
26-30	0.323676	0.759768	0.463289
26-30	0.620739	0.70821	0.373026
26-30	0.378452	1.10842	0.495296
26-30	0.67949	0.845931	0.500791
26-30	0.824327	1.10777	0.370214
26-30	0.579386	0.634972	0.452122
26-30	0.334465	0.665664	0.395481
26-30	0.561396	0.810164	0.47312
26-30	0.471073	0.837962	0.312097
26-30	0.573305	0.696063	0.403977
26-30	0.846966	1.02697	0.314197
26-30	0.605403	0.998837	0.458157
26-30	0.651939	0.746282	0.621083
26-30	0.686068	0.925418	0.613633
26-30	0.482466	1.0353	0.331833
26-30	0.639483	1.10982	0.267132
26-30	0.621148	0.926155	0.293582
26-30	0.581641	1.03813	0.438334
26-30	0.655185	0.793022	0.395905
26-30	0.537512	0.675046	0.319274
26-30	0.511307	0.681865	0.342452
26-30	0.465106	0.727491	0.37859
26-30	0.437059	0.855956	0.28307
26-30	0.60717	0.722217	0.466862
26-30	0.559279	0.65528	0.303352
26-30	0.693293	0.787839	0.434209
26-30	0.517882	0.678805	0.484134
26-30	0.593999	0.574897	0.446701
26-30	0.501814	0.636063	0.423565
26-30	0.77165	0.692655	0.300465
26-30	0.536409	0.9088	0.407535
26-30	0.638829	0.675168	0.310924
26-30	0.58956	0.919613	0.586979
26-30	0.563727	0.727295	0.275161
26-30	0.652096	0.73893	0.567542
26-30	0.570372	0.762484	0.272616
26-30	0.680768	0.980306	0.244059
26-30	0.592442	0.848573	0.466462
26-30	0.76756	0.834307	0.401795
26-30	0.457067	0.669891	0.419163
26-30	0.384385	0.897718	0.519365
26-30	0.531514	0.731702	0.455837
26-30	0.44656	0.88828	0.250832
26-30	0.640813	0.76374	0.329959
26-30	0.679688	0.771347	0.406446
26-30	0.622541	0.939442	0.506836
26-30	0.480781	0.743348	0.392659
26-30	0.392255	0.873381	0.476661
26-30	0.797394	0.945461	0.47424
26-30	0.503596	0.841989	0.513264
26-30	0.669566	0.668584	0.281809
26-30	0.527473	0.604351	0.374206
26-30	0.721529	0.722586	0.498581
26-30	0.88328	0.850633	0.288525
26-30	0.577328	1.03731	0.358327
26-30	0.42991	0.852948	0.380747
26-30	0.485061	0.984437	0.316064
26-30	0.398216	0.706222	0.326344
26-30	0.454939	0.843714	0.390712
26-30	0.737344	0.847672	0.428901
26-30	0.436976	0.65296	0.387908
26-30	0.414995	0.56781	0.341626
26-30	0.607507	0.793847	0.430107
26-30	0.588218	0.98675	0.289148
26-30	0.813595	1.09031	0.348034
26-30	0.518642	0.839974	0.283015
26-30	0.593372	0.892193	0.56507
26-30	0.535623	1.15992	0.372439
26-30	0.597597	0.853828	0.520675
26-30	0.520832	0.799092	0.31634
26-30	0.698606	0.872535	0.319806
26-30	0.569691	0.741407	0.346429
26-30	0.551384	0.606078	0.412738
26-30	0.603782	0.953179	0.318662
26-30	0.366386	0.552083	0.335666
26-30	0.635956	0.662836	0.248575
26-30	0.451318	0.606242	0.442375
26-30	0.559533	0.560676	0.37724
26-30	0.84055	0.868929	0.486989
26-30	0.396021	0.758233	0.328171
26-30	0.665201	0.782145	0.300924
26-30	0.581922	0.787195	0.428031
26-30	0.48054	0.707067	0.40102
26-30	0.619526	0.812953	0.324953
26-30	0.664917	1.0465	0.514484
26-30	0.508352	0.912611	0.356707
26-30	0.501089	0.688263	0.366676
26-30	0.470662	0.83659	0.439025
26-30	0.594523	0.843652	0.405186
26-30	0.517481	0.78975	0.285187
26-30	0.516416	0.89738	0.341878
26-30	0.682262	0.668892	0.276346
26-30	0.711079	0.843387	0.370594
26-30	0.491232	0.803726	0.469745
26-30	0.637008	0.6897	0.291722
26-30	0.549929	0.845678	0.295123
26-30	0.690517	0.86483	0.29738
26-30	0.473513	0.934236	0.385087
26-30	0.365209	0.695397	0.498873
26-30	0.704554	0.721079	0.218621
26-30	0.404137	0.587877	0.438269
26-30	0.690473	1.03463	0.261042
26-30	0.528211	0.745874	0.458136
26-30	0.552011	0.73719	0.268877
26-30	0.63134	1.01058	0.450232
26-30	0.737714	0.721561	0.596012
26-30	0.488034	0.793924	0.453098
26-30	0.609254	0.647185	0.297972
26-30	0.626212	0.853955	0.398979
26-30	0.42285	0.992345	0.333229
26-30	0.393607	0.665459	0.54253
26-30	0.625172	0.85059	0.342285
26-30	0.5337	1.22421	0.395032
26-30	0.452714	0.653084	0.406821
26-30	0.601052	0.820495	0.285448
26-30	0.590723	1.20243	0.552988
26-30	0.556665	0.934325	0.534265
26-30	0.607574	0.689143	0.264226
26-30	0.626121	0.687641	0.416054
26-30	0.717835	0.77525	0.554621
26-30	0.540547	0.717374	0.34795
26-30	0.572411	0.74328	0.340493
26-30	0.581985	0.823942	0.350971
26-30	0.573598	0.730707	0.375718
26-30	0.680936	0.654945	0.386375
26-30	0.43606	0.721394	0.434813
26-30	0.654231	1.04154	0.434892
26-30	0.302219	0.712164	0.324772
26-30	0.549722	0.673691	0.381306
26-30	0.36989	1.0347	0.283231
26-30	0.448437	0.672936	0.380727
26-30	0.576978	0.857756	0.448411
26-30	0.454785	0.718566	0.378369
26-30	0.537135	0.578189	0.389934
26-30	0.782687	0.900205	0.393235
26-30	0.455752	0.907362	0.288692
26-30	0.569292	0.730925	0.36787
26-30	0.524785	0.688542	0.349011
26-30	0.471345	0.786226	0.558634
26-30	0.689702	0.733242	0.295265
26-30	0.59187	1.00811	0.302199
26-30	0.482908	0.784754	0.512561
26-30	0.70133	0.928676	0.228315
26-30	0.746188	0.847797	0.555281
26-30	0.59977	0.927675	0.601626
26-30	0.372077	0.951468	0.498215
26-30	0.512236	1.09622	0.421833
26-30	0.589144	0.983837	0.332962
26-30	0.76846	0.878204	0.417106
26-30	0.496766	0.918941	0.407124
26-30	0.632364	0.865579	0.234934
26-30	0.594207	0.961191	0.52626
26-30	0.489987	0.924299	0.402933
26-30	0.768954	0.885033	0.348519
26-30	0.647315	1.10185	0.429538
26-30	0.640782	0.792222	0.29604
26-30	0.362962	0.908136	0.36684
26-30	0.455084	0.93999	0.229671
26-30	0.498224	0.823044	0.397809
26-30	0.603288	0.690363	0.546071
26-30	0.458888	1.25876	0.434564
26-30	0.581237	0.583894	0.491203
26-30	0.495227	0.742413	0.380086
26-30	0.556822	0.809867	0.43318
26-30	0.69503	0.789929	0.397
26-30	0.443811	0.7189	0.259338
26-30	0.369179	0.996717	0.349877
26-30	0.719475	0.872572	0.43042
26-30	0.751316	1.04659	0.365652
26-30	0.606905	0.642896	0.36461
26-30	0.446921	0.933778	0.614357
26-30	0.461892	1.05944	0.320792
26-30	0.638975	0.985407	0.540856
26-30	0.509464	0.611391	0.530735
26-30	0.680132	1.19862	0.380564
26-30	0.605695	0.787564	0.398304
26-30	0.644779	0.771685	0.381142
26-30	0.513769	1.17114	0.310224
26-30	0.485857	0.746058	0.395215
26-30	0.711886	0.740984	0.498492
26-30	0.670572	0.892425	0.325714
26-30	0.684968	1.06129	0.365918
26-30	0.656684	0.762186	0.343079
26-30	0.69572	1.04818	0.54502
26-30	0.561563	0.787552	0.487125
26-30	0.652152	0.75358	0.499022
26-30	0.330224	0.62968	0.319739
26-30	0.751368	0.773032	0.330042
26-30	0.350336	0.928392	0.421029
26-30	0.579972	0.590713	0.369859
26-30	0.431475	0.796223	0.375332
26-30	0.618857	0.751593	0.555572
26-30	0.466329	0.872513	0.466797
26-30	0.598699	0.594659	0.442899
26-30	0.671166	0.478856	0.433088
26-30	0.610842	0.812502	0.33226
26-30	0.59937	0.735976	0.356081
26-30	0.515991	0.586534	0.464821
26-30	0.41129	0.86586	0.343204
26-30	0.514127	0.882858	0.462662
26-30	0.581571	0.555657	0.35847
26-30	0.50224	0.846565	0.451922
26-30	0.625095	1.08896	0.489536
26-30	0.74751	0.843767	0.433202
26-30	0.809303	0.643325	0.340168
26-30	0.546226	1.00901	0.474213
26-30	0.526612	0.861242	0.406039
26-30	0.636174	1.03244	0.491384
26-30	0.497586	0.632972	0.23705
26-30	0.716232	0.78152	0.413375
26-30	0.575046	0.746905	0.371259
26-30	0.720217	0.825533	0.368849
26-30	0.400791	0.864438	0.266287
26-30	0.438556	0.805017	0.327785
26-30	0.773982	0.841698	0.335782
26-30	0.542315	0.724811	0.413935
26-30	0.644059	0.824532	0.36404
26-30	0.417376	0.676302	0.388887
26-30	0.569932	0.772531	0.352648
26-30	0.678206	0.625753	0.383825
26-30	0.517913	0.873537	0.395405
26-30	0.677337	0.877493	0.421443
26-30	0.517533	0.820129	0.280887
26-30	0.555411	0.697979	0.445345
26-30	0.444491	0.902314	0.386316
26-30	0.37192	0.863389	0.288093
26-30	0.462772	0.45421	0.355216
26-30	0.460437	0.757494	0.403303
26-30	0.6792	0.635091	0.333326
26-30	0.492196	0.674124	0.519692
26-30	0.702529	0.884845	0.381623
26-30	0.627045	0.833311	0.525102
26-30	0.603914	1.17505	0.457126
26-30	0.532361	0.854929	0.405514
26-30	0.479434	1.33151	0.45604
26-30	0.503937	0.8409	0.299127
26-30	0.854571	0.832794	0.257744
26-30	0.66321	0.584863	0.496969
26-30	0.357592	0.691932	0.343481
26-30	0.603623	0.928279	0.414212
26-30	0.423323	0.632242	0.379234
26-30	0.770462	0.807112	0.568821
26-30	0.434213	0.797571	0.545923
26-30	0.543717	1.36314	0.556125
26-30	0.471037	0.933	0.41133
26-30	0.829214	0.960718	0.445123
26-30	0.649528	0.689501	0.33431
26-30	0.447526	0.955833	0.388373
26-30	0.701357	0.77472	0.336271
26-30	0.438716	1.05291	0.479482
26-30	0.860533	0.993048	0.328073
26-30	0.539326	0.690086	0.346542
26-30	0.610821	0.866911	0.484095
26-30	0.607976	0.810102	0.30853
26-30	0.401869	0.734238	0.474899
26-30	0.627972	0.9209	0.361409
26-30	0.473351	0.856573	0.353576
26-30	0.756664	0.716884	0.414785
26-30	0.492075	1.12337	0.474352
26-30	0.461656	0.631455	0.351606
26-30	0.378154	0.709153	0.453406
26-30	0.463615	0.852626	0.359006
26-30	0.624891	0.832392	0.552204
26-30	0.550907	0.646219	0.467413
26-30	0.521085	1.10283	0.568303
26-30	0.535579	0.676138	0.395132
26-30	0.691561	0.78218	0.265049
26-30	0.666053	0.611124	0.423482
26-30	0.592027	0.726945	0.479436
26-30	0.476751	0.835881	0.487207
26-30	0.473693	0.832578	0.369168
26-30	0.44233	0.80782	0.453402
26-30	0.530548	0.94979	0.499913
26-30	0.735525	0.769379	0.466182
26-30	0.432287	0.990854	0.343532
26-30	0.676219	0.918433	0.465207
26-30	0.485974	1.04617	0.205962
26-30	0.767148	0.902841	0.351422
26-30	0.462173	0.908893	0.393645
26-30	0.559616	0.90044	0.510564
26-30	0.754898	1.07571	0.340177
26-30	0.697083	0.81358	0.468623
26-30	0.666785	0.751628	0.2691
26-30	0.613488	0.780043	0.354363
26-30	0.387307	0.703577	0.319918
26-30	0.483478	0.680347	0.457295
26-30	0.419465	0.899473	0.45415
26-30	0.461638	0.798488	0.526417
26-30	0.432318	1.1917	0.242428
26-30	0.454032	0.683487	0.216106
26-30	0.662049	0.968214	0.285662
26-30	0.584079	0.74132	0.559327
26-30	0.60629	0.772185	0.506869
26-30	0.650844	0.863262	0.256143
31-35	0.498019	0.724102	0.319072
31-35	0.427236	0.728316	0.288862
31-35	0.632562	0.734629	0.315867
31-35	0.451649	0.922973	0.418948
31-35	0.492843	0.801256	0.57926
31-35	0.454005	0.767666	0.281364
31-35	0.56212	0.78359	0.320332
31-35	0.635036	0.802009	0.30008
31-35	0.535434	0.607963	0.191324
31-35	0.75463	0.587907	0.362092
31-35	0.510507	0.759502	0.313435
31-35	0.354507	0.887	0.317246
31-35	0.643631	0.885674	0.433175
31-35	0.82843	0.72292	0.396841
31-35	0.597987	0.619334	0.363654
31-35	0.631275	0.818289	0.335677
31-35	0.500321	0.567127	0.304804
31-35	0.588908	0.780071	0.299084
31-35	0.384692	0.703376	0.357726
31-35	0.387388	0.524457	0.389208
31-35	0.433442	0.89462	0.199197
31-35	0.633461	0.759781	0.289489
31-35	0.441636	0.585995	0.353909
31-35	0.618111	0.685287	0.478031
31-35	0.594164	0.803232	0.256489
31-35	0.363372	0.892616	0.242755
31-35	0.401892	0.724841	0.236328
31-35	0.603253	0.795553	0.376726
31-35	0.445804	0.632474	0.352611
31-35	0.468411	0.584714	0.370616
31-35	0.484104	0.721751	0.263404
31-35	0.510038	0.642311	0.289297
31-35	0.729429	0.798962	0.273799
31-35	0.501701	0.841771	0.42102
31-35	0.618361	0.784875	0.28937
31-35	0.334765	0.611321	0.260957
31-35	0.445863	0.91131	0.324497
31-35	0.495247	0.66944	0.393506
31-35	0.416544	0.491129	0.480041
31-35	0.621841	0.547856	0.264115
31-35	0.304378	0.918769	0.293335
31-35	0.563476	0.575335	0.382449
31-35	0.355704	0.600213	0.265286
31-35	0.508837	0.593607	0.357661
31-35	0.579575	0.90818	0.309372
31-35	0.411032	0.579238	0.264694
31-35	0.59753	0.857723	0.268935
31-35	0.536047	0.756147	0.29882
31-35	0.312907	0.824949	0.374834
31-35	0.379654	0.735929	0.289874
31-35	0.479773	0.668053	0.372937
31-35	0.383955	0.766889	0.23867
31-35	0.494487	0.816406	0.429706
31-35	0.475058	0.572508	0.351953
31-35	0.420021	0.756962	0.274637
31-35	0.385351	0.801724	0.298783
31-35	0.648408	0.682532	0.451881
31-35	0.542368	0.977993	0.27501
31-35	0.327906	0.672401	0.319887
31-35	0.577811	1.01002	0.390824
31-35	0.393442	0.732673	0.435755
31-35	0.466173	1.03517	0.332806
31-35	0.478782	0.624187	0.351607
31-35	0.570089	0.942227	0.359353
31-35	0.374899	0.614095	0.310142
31-35	0.566658	0.755974	0.330855
31-35	0.401093	0.759518	0.343991
31-35	0.54646	0.736114	0.341369
31-35	0.428285	0.614896	0.463566
31-35	0.435193	0.730482	0.277258
31-35	0.527088	0.68382	0.242367
31-35	0.676179	0.676339	0.182317
31-35	0.409886	0.471704	0.317764
31-35	0.398262	0.67366	0.286744
31-35	0.540164	0.546478	0.408674
31-35	0.360716	0.593299	0.263995
31-35	0.673881	0.713134	0.199237
31-35	0.412069	0.507899	0.336366
31-35	0.525153	1.0472	0.307246
31-35	0.391027	0.766624	0.552438
31-35	0.671894	0.709276	0.263971
31-35	0.500995	0.927955	0.430758
31-35	0.558412	0.765477	0.41859
31-35	0.485112	0.657818	0.285346
31-35	0.542437	0.783746	0.341619
31-35	0.482434	0.969647	0.334574
31-35	0.554985	0.841883	0.437125
31-35	0.528695	0.634237	0.395062
31-35	0.483139	0.827376	0.429871
31-35	0.429398	0.676292	0.599866
31-35	0.508843	0.835441	0.260835
31-35	0.60424	0.793409	0.187266
31-35	0.301798	0.542355	0.32895
31-35	0.556432	0.650844	0.358449
31-35	0.436586	0.812584	0.493664
31-35	0.620913	0.910989	0.260579
31-35	0.414869	0.665316	0.412015
31-35	0.70154	0.664063	0.195688
31-35	0.440794	0.955876	0.412091
31-35	0.599669	0.722544	0.21887
31-35	0.516786	0.577776	0.238603
31-35	0.652123	0.83081	0.23726
31-35	0.692802	1.05964	0.455863
31-35	0.480998	0.715422	0.385234
31-35	0.539907	0.785007	0.294107
31-35	0.33857	1.07565	0.265557
31-35	0.3931	0.793321	0.311167
31-35	0.375152	0.59058	0.302655
31-35	0.643494	0.705528	0.267251
31-35	0.745308	0.508477	0.285812
31-35	0.635938	0.638915	0.255845
31-35	0.320949	0.604463	0.317643
31-35	0.38385	0.868199	0.369145
31-35	0.490892	0.767026	0.190072
31-35	0.509537	0.82491	0.305581
31-35	0.441197	0.916936	0.251094
31-35	0.336519	0.661838	0.347615
31-35	0.527821	0.903564	0.321385
31-35	0.67231	0.581031	0.366055
31-35	0.715052	0.896162	0.295923
31-35	0.728051	1.01333	0.182856
31-35	0.60741	0.779044	0.323544
31-35	0.505935	0.903678	0.29281
31-35	0.467623	0.815941	0.445112
31-35	0.420648	0.742432	0.252725
31-35	0.387431	0.675531	0.269726
31-35	0.49616	0.815383	0.403486
31-35	0.696508	0.846677	0.27942
31-35	0.618824	0.718653	0.588107
31-35	0.631813	0.584433	0.375434
31-35	0.50712	0.48269	0.307993
31-35	0.600592	0.469953	0.394449
31-35	0.412034	0.753246	0.286936
31-35	0.654999	1.01755	0.338031
31-35	0.57588	0.624712	0.25685
31-35	0.561	1.08311	0.371463
31-35	0.512108	0.700636	0.197805
31-35	0.40735	0.701734	0.361535
31-35	0.348512	0.874589	0.262465
31-35	0.619403	0.667975	0.358336
31-35	0.359049	0.965333	0.360412
31-35	0.507969	0.71934	0.290845
31-35	0.367326	0.655808	0.270014
31-35	0.585672	0.685866	0.349141
31-35	0.425925	0.495843	0.346474
31-35	0.630074	0.815452	0.278205
31-35	0.515682	0.705531	0.272895
31-35	0.618535	0.838709	0.453669
31-35	0.258849	0.763605	0.540691
31-35	0.394883	0.547741	0.261399
31-35	0.655732	0.715014	0.347286
31-35	0.414244	0.822953	0.429804
31-35	0.297354	0.678004	0.24045
31-35	0.634395	0.547096	0.319599
31-35	0.605961	0.568133	0.292476
31-35	0.641726	0.777268	0.491462
31-35	0.47322	0.528703	0.414315
31-35	0.552571	0.752938	0.288792
31-35	0.399131	0.564029	0.28513
31-35	0.45699	0.917904	0.306942
31-35	0.572112	0.722314	0.350859
31-35	0.603965	0.778911	0.313296
31-35	0.583613	0.796716	0.320663
31-35	0.576717	0.625275	0.289837
31-35	0.534769	0.619828	0.282681
31-35	0.559083	0.7497	0.280022
31-35	0.772761	0.724024	0.413176
31-35	0.591893	0.702173	0.336488
31-35	0.550513	0.81639	0.327147
31-35	0.494287	0.713695	0.283327
31-35	0.474921	0.778672	0.284521
31-35	0.354598	0.876309	0.238674
31-35	0.454335	0.87219	0.183269
31-35	0.421458	1.03102	0.28003
31-35	0.314747	0.695013	0.371982
31-35	0.441371	1.00372	0.279604
31-35	0.474244	1.06494	0.26212
31-35	0.441835	0.589525	0.318484
31-35	0.463406	0.868737	0.295026
31-35	0.461548	0.568087	0.358231
31-35	0.442261	0.777753	0.391779
31-35	0.485548	0.772251	0.560196
31-35	0.446057	0.92394	0.267266
31-35	0.49936	1.18927	0.367393
31-35	0.465956	0.86584	0.277684
31-35	0.510244	1.07537	0.398235
31-35	0.427639	0.664732	0.244384
31-35	0.399887	0.687008	0.370604
31-35	0.696253	0.874707	0.409569
31-35	0.461758	0.778691	0.293893
31-35	0.544009	0.829619	0.373746
31-35	0.517817	0.84123	0.40897
31-35	0.554225	0.945784	0.257666
31-35	0.491998	0.671904	0.357855
31-35	0.388673	0.882498	0.230705
31-35	0.617907	0.626914	0.285723
31-35	0.65894	0.984677	0.414755
31-35	0.608047	0.98551	0.306397
31-35	0.500585	0.813907	0.360134
31-35	0.567967	0.737172	0.262844
31-35	0.717066	0.603085	0.516872
31-35	0.547722	1.05592	0.253361
31-35	0.616024	1.10615	0.385277
31-35	0.642075	0.71825	0.35884
31-35	0.6335	0.764443	0.299674
31-35	0.399552	0.81118	0.294596
31-35	0.576008	0.950531	0.292874
31-35	0.294892	0.720715	0.371662
31-35	0.557517	0.667055	0.310241
31-35	0.352712	0.971907	0.432382
31-35	0.62459	0.773492	0.433238
31-35	0.761792	0.992585	0.320354
31-35	0.551462	0.583593	0.383464
31-35	0.293266	0.634213	0.3275
31-35	0.526055	0.720745	0.397846
31-35	0.437619	0.802058	0.283674
31-35	0.511034	0.658232	0.355133
31-35	0.797315	0.961708	0.268265
31-35	0.560909	0.917793	0.369496
31-35	0.58817	0.705082	0.544329
31-35	0.624612	0.808385	0.520714
31-35	0.427062	0.89573	0.265363
31-35	0.604425	0.989653	0.214677
31-35	0.538369	0.837384	0.232238
31-35	0.52723	1.00436	0.3741
31-35	0.582819	0.757834	0.3291
31-35	0.472348	0.656349	0.271493
31-35	0.449002	0.63427	0.291317
31-35	0.417188	0.67752	0.316354
31-35	0.395412	0.771647	0.24326
31-35	0.570316	0.666658	0.380882
31-35	0.503881	0.587507	0.252144
31-35	0.647426	0.728771	0.352257
31-35	0.461655	0.634601	0.405919
31-35	0.520808	0.543495	0.356914
31-35	0.45351	0.597645	0.36353
31-35	0.713295	0.641392	0.24003
31-35	0.482456	0.81307	0.323874
31-35	0.584286	0.616004	0.267909
31-35	0.543282	0.853349	0.47965
31-35	0.515895	0.632869	0.221806
31-35	0.606016	0.671163	0.498398
31-35	0.505194	0.704482	0.224991
31-35	0.625466	0.892689	0.19618
31-35	0.526358	0.785834	0.392487
31-35	0.726428	0.805921	0.32836
31-35	0.411361	0.624642	0.367017
31-35	0.342252	0.792891	0.448976
31-35	0.495151	0.724859	0.399682
31-35	0.397868	0.814598	0.21817
31-35	0.573682	0.686791	0.262
31-35	0.629233	0.744943	0.353236
31-35	0.598702	0.898217	0.410379
31-35	0.433524	0.667721	0.34494
31-35	0.350929	0.787681	0.408274
31-35	0.738057	0.866471	0.408999
31-35	0.46331	0.732203	0.430739
31-35	0.628898	0.594388	0.228074
31-35	0.469388	0.530533	0.306531
31-35	0.689083	0.665778	0.422915
31-35	0.83987	0.821211	0.245676
31-35	0.52582	0.910728	0.315561
31-35	0.386335	0.81826	0.317431
31-35	0.442085	0.84583	0.250506
31-35	0.36318	0.650552	0.277662
31-35	0.414244	0.739682	0.355209
31-35	0.683085	0.765043	0.356484
31-35	0.408512	0.639855	0.331646
31-35	0.375487	0.53459	0.288026
31-35	0.554017	0.691956	0.369992
31-35	0.536427	0.874033	0.245142
31-35	0.756975	1.01333	0.303172
31-35	0.468648	0.781489	0.244194
31-35	0.530681	0.833577	0.484113
31-35	0.502403	1.02424	0.316921
31-35	0.534789	0.820758	0.436
31-35	0.485195	0.738703	0.265735
31-35	0.637198	0.801593	0.257676
31-35	0.521168	0.67355	0.302846
31-35	0.516424	0.582915	0.348845
31-35	0.576788	0.858234	0.274721
31-35	0.331054	0.516604	0.274949
31-35	0.580339	0.638791	0.203701
31-35	0.410811	0.569636	0.407277
31-35	0.503117	0.52811	0.311171
31-35	0.780249	0.833799	0.410635
31-35	0.347036	0.675974	0.267646
31-35	0.589718	0.734577	0.260002
31-35	0.526654	0.737203	0.364106
31-35	0.435604	0.636493	0.322927
31-35	0.567942	0.801605	0.288838
31-35	0.589562	0.960535	0.444186
31-35	0.467064	0.878385	0.305625
31-35	0.455533	0.62868	0.303437
31-35	0.417561	0.733663	0.349542
31-35	0.561661	0.736935	0.33575
31-35	0.46312	0.739826	0.241517
31-35	0.471134	0.871138	0.296427
31-35	0.612671	0.6245	0.230691
31-35	0.681365	0.742488	0.338635
31-35	0.432013	0.734849	0.388464
31-35	0.603559	0.637027	0.244246
31-35	0.500575	0.782678	0.25042
31-35	0.61169	0.832223	0.255059
31-35	0.423141	0.858969	0.318281
31-35	0.327469	0.633174	0.42755
31-35	0.649782	0.715217	0.184732
31-35	0.372292	0.540261	0.369175
31-35	0.643781	1.0078	0.2108
31-35	0.474337	0.710692	0.391495
31-35	0.497047	0.726225	0.231168
31-35	0.612123	0.950241	0.384109
31-35	0.676878	0.641902	0.485603
31-35	0.449723	0.753434	0.392635
31-35	0.557329	0.563921	0.247435
31-35	0.556076	0.756354	0.329247
31-35	0.373729	0.93957	0.274726
31-35	0.360485	0.615526	0.44409
31-35	0.587184	0.735087	0.28969
31-35	0.465502	1.11443	0.314764
31-35	0.407098	0.570869	0.342349
31-35	0.555737	0.745831	0.229538
31-35	0.524112	1.07946	0.492325
31-35	0.497713	0.909466	0.446158
31-35	0.56199	0.632323	0.208369
31-35	0.565975	0.617815	0.333426
31-35	0.670183	0.751365	0.478889
31-35	0.491348	0.65721	0.300232
31-35	0.527755	0.689404	0.279818
31-35	0.544752	0.801521	0.294222
31-35	0.524128	0.663596	0.313274
31-35	0.636604	0.610242	0.359517
31-35	0.394962	0.647443	0.361559
31-35	0.624935	0.945481	0.342976
31-35	0.271908	0.641532	0.262654
31-35	0.497977	0.627651	0.320869
31-35	0.337504	0.964681	0.24469
31-35	0.407902	0.654763	0.322654
31-35	0.538301	0.75146	0.376569
31-35	0.417676	0.64958	0.334315
31-35	0.483541	0.528305	0.328781
31-35	0.696946	0.801461	0.334381
31-35	0.415778	0.8654	0.244751
31-35	0.503745	0.67257	0.302246
31-35	0.483554	0.65856	0.272523
31-35	0.433748	0.707649	0.487576
31-35	0.64905	0.733703	0.246994
31-35	0.530633	0.978877	0.245047
31-35	0.43541	0.715625	0.43766
31-35	0.670775	0.888861	0.191117
31-35	0.683501	0.811367	0.483445
31-35	0.558	0.843253	0.52955
31-35	0.33915	0.855261	0.432526
31-35	0.450326	1.03514	0.330248
31-35	0.524609	0.905159	0.267159
31-35	0.703504	0.816187	0.344902
31-35	0.467753	0.877166	0.355493
31-35	0.573674	0.805974	0.198921
31-35	0.529548	0.879517	0.458023
31-35	0.435492	0.797374	0.337913
31-35	0.695636	0.897765	0.293773
31-35	0.570328	0.982157	0.347798
31-35	0.579587	0.747665	0.264974
31-35	0.331813	0.80698	0.309129
31-35	0.412091	0.826365	0.189652
31-35	0.45298	0.734422	0.320462
31-35	0.551344	0.660577	0.478462
31-35	0.42416	1.11862	0.355911
31-35	0.523137	0.509886	0.418321
31-35	0.458492	0.638374	0.317875
31-35	0.49984	0.739748	0.357019
31-35	0.642586	0.739088	0.342088
31-35	0.392064	0.638347	0.207536
31-35	0.343556	0.915466	0.300209
31-35	0.672455	0.762221	0.357324
31-35	0.692892	0.949539	0.321124
31-35	0.555796	0.597605	0.302004
31-35	0.395629	0.84701	0.546245
31-35	0.405846	0.950889	0.276756
31-35	0.57929	0.899841	0.441829
31-35	0.456644	0.558858	0.456706
31-35	0.637546	1.14781	0.310597
31-35	0.58213	0.691592	0.323976
31-35	0.584073	0.686801	0.303365
31-35	0.484353	1.05517	0.283878
31-35	0.442439	0.689518	0.324151
31-35	0.642645	0.679212	0.445232
31-35	0.615019	0.848429	0.27826
31-35	0.636073	0.989038	0.29949
31-35	0.600258	0.682696	0.287291
31-35	0.641975	1.04421	0.440154
31-35	0.507684	0.773913	0.420312
31-35	0.628076	0.720531	0.406984
31-35	0.301731	0.585763	0.280318
31-35	0.702544	0.743428	0.271731
31-35	0.310141	0.867551	0.347997
31-35	0.534823	0.523006	0.303858
31-35	0.386992	0.713774	0.328996
31-35	0.588365	0.692371	0.459885
31-35	0.417861	0.80085	0.390389
31-35	0.526805	0.545975	0.376731
31-35	0.618959	0.452549	0.357874
31-35	0.556765	0.759566	0.267777
31-35	0.544117	0.693905	0.307252
31-35	0.473824	0.542156	0.376098
31-35	0.382241	0.789106	0.281344
31-35	0.468556	0.78634	0.397531
31-35	0.543188	0.514261	0.299478
31-35	0.449998	0.81	0.371884
31-35	0.60455	1.02459	0.423705
31-35	0.69499	0.816403	0.359831
31-35	0.713588	0.576505	0.290719
31-35	0.50863	0.974689	0.410255
31-35	0.494978	0.816366	0.345649
31-35	0.597082	0.91737	0.410783
31-35	0.45705	0.570337	0.195976
31-35	0.658926	0.732982	0.371942
31-35	0.503042	0.715047	0.312324
31-35	0.647827	0.791964	0.310176
31-35	0.367925	0.790314	0.22071
31-35	0.398694	0.748358	0.259892
31-35	0.704016	0.77198	0.272017
31-35	0.485784	0.666666	0.345912
31-35	0.590342	0.787018	0.32967
31-35	0.384057	0.630203	0.313973
31-35	0.534199	0.734242	0.30832
31-35	0.612963	0.576135	0.327738
31-35	0.481539	0.844269	0.360928
31-35	0.613801	0.82696	0.357262
31-35	0.462017	0.732921	0.224587
31-35	0.490965	0.674104	0.391511
31-35	0.404822	0.871161	0.327977
31-35	0.34053	0.824288	0.23129
31-35	0.411689	0.412761	0.293336
31-35	0.419061	0.689861	0.330675
31-35	0.602167	0.617536	0.28009
31-35	0.459675	0.611683	0.418009
31-35	0.628419	0.803755	0.316096
31-35	0.569609	0.795668	0.456446
31-35	0.573076	1.16633	0.393519
31-35	0.463265	0.783028	0.342605
31-35	0.437625	1.2876	0.388119
31-35	0.462019	0.818498	0.26685
31-35	0.762581	0.807446	0.228697
31-35	0.611411	0.549736	0.414516
31-35	0.32731	0.668798	0.286296
31-35	0.551498	0.817182	0.365627
31-35	0.375806	0.587854	0.320373
31-35	0.718215	0.775831	0.506164
31-35	0.391114	0.72551	0.466642
31-35	0.492719	1.20522	0.457872
31-35	0.427313	0.909145	0.364016
31-35	0.780425	0.891809	0.378377
31-35	0.618555	0.637519	0.281034
31-35	0.403652	0.888438	0.318749
31-35	0.644348	0.740417	0.267719
31-35	0.399718	1.0008	0.40768
31-35	0.799906	0.924142	0.28518
31-35	0.488634	0.651047	0.277783
31-35	0.55186	0.790942	0.413004
31-35	0.53927	0.727514	0.238194
31-35	0.366285	0.654213	0.399671
31-35	0.55263	0.819126	0.29897
31-35	0.424442	0.763901	0.312144
31-35	0.689761	0.676823	0.356918
31-35	0.454268	1.03065	0.405773
31-35	0.40577	0.621196	0.290709
31-35	0.336493	0.666307	0.38727
31-35	0.406763	0.813175	0.295211
31-35	0.564158	0.753058	0.519904
31-35	0.51122	0.607823	0.41268
31-35	0.482669	1.05692	0.485112
31-35	0.487756	0.626862	0.336675
31-35	0.625014	0.696308	0.217161
31-35	0.606954	0.568281	0.365422
31-35	0.535402	0.682313	0.421182
31-35	0.453186	0.816498	0.421458
31-35	0.425682	0.771293	0.326092
31-35	0.400202	0.731801	0.388436
31-35	0.482094	0.815058	0.422308
31-35	0.685536	0.683555	0.393674
31-35	0.373924	0.96379	0.301342
31-35	0.600698	0.883357	0.391987
31-35	0.443194	0.994442	0.170323
31-35	0.699428	0.80833	0.304697
31-35	0.430125	0.824444	0.31446
31-35	0.506708	0.820165	0.425616
31-35	0.700089	1.04417	0.277259
31-35	0.629785	0.78169	0.389726
31-35	0.605738	0.697127	0.217815
31-35	0.55806	0.722532	0.294492
31-35	0.353327	0.694348	0.287673
31-35	0.44001	0.65315	0.405429
31-35	0.376058	0.853848	0.390119
31-35	0.420672	0.733529	0.469764
31-35	0.398195	1.04865	0.193318
[truncated: 1,508 more rows]

## Sheet: Figure1E
Age_group	FoI_Kenya	FoI_South_Africa	FoI_Zambia
16-20	0.0361101	0.117634	0.0604951
16-20	0.0741621	0.172892	0.062009
16-20	0.032784	0.120548	0.0394498
16-20	0.0511461	0.142942	0.0941899
16-20	0.0389833	0.0645253	0.104536
16-20	0.0614618	0.071751	0.0790394
16-20	0.0355864	0.119408	0.0668277
16-20	0.0335618	0.195019	0.100298
16-20	0.0457811	0.0955149	0.0740091
16-20	0.0325889	0.171944	0.0725449
16-20	0.0298382	0.119221	0.0358706
16-20	0.0527396	0.0916401	0.0881017
16-20	0.0417286	0.279525	0.0598244
16-20	0.0152749	0.0501715	0.0937695
16-20	0.0313359	0.0960861	0.0831256
16-20	0.0744161	0.0950668	0.0377768
16-20	0.0436409	0.197866	0.0792375
16-20	0.0229186	0.0927012	0.0437618
16-20	0.0436165	0.0636559	0.0888162
16-20	0.0504128	0.125152	0.0801024
16-20	0.0555707	0.0639888	0.0521569
16-20	0.0298864	0.0764942	0.0430288
16-20	0.0639953	0.14875	0.0719128
16-20	0.0383953	0.0641233	0.0646737
16-20	0.0197159	0.0752146	0.0633919
16-20	0.0299507	0.152739	0.0943798
16-20	0.0513834	0.051515	0.0356159
16-20	0.0294135	0.0906507	0.054913
16-20	0.0337464	0.106173	0.0328098
16-20	0.0498206	0.124971	0.0428929
16-20	0.0381465	0.147802	0.0318076
16-20	0.0318568	0.10666	0.055794
16-20	0.0242348	0.107846	0.0820872
16-20	0.0388429	0.0485679	0.0585871
16-20	0.0335018	0.0992073	0.0249556
16-20	0.0505548	0.101718	0.0638052
16-20	0.0415606	0.123318	0.0827585
16-20	0.0382224	0.122353	0.040075
16-20	0.0459652	0.0892061	0.099828
16-20	0.0430651	0.102818	0.0246509
16-20	0.0727818	0.0601377	0.0496455
16-20	0.0302632	0.0972441	0.0516828
16-20	0.0526063	0.245555	0.0864116
16-20	0.0456954	0.0839795	0.0984392
16-20	0.0365903	0.0477498	0.0537188
16-20	0.0418673	0.0783675	0.0384859
16-20	0.0263726	0.122739	0.0768424
16-20	0.0439209	0.0598209	0.045575
16-20	0.0560453	0.126973	0.0749881
16-20	0.0514352	0.15121	0.08328
16-20	0.0218365	0.13303	0.0637441
16-20	0.0345369	0.102178	0.081363
16-20	0.040969	0.0823716	0.0716185
16-20	0.0460681	0.131229	0.0615558
16-20	0.0659078	0.0741904	0.0726285
16-20	0.0435042	0.215386	0.0459784
16-20	0.0229591	0.203069	0.0746431
16-20	0.0510035	0.175413	0.0663105
16-20	0.0528872	0.0739821	0.0773194
16-20	0.0284853	0.107413	0.0638794
16-20	0.0462707	0.144089	0.0454733
16-20	0.0323611	0.14347	0.0715287
16-20	0.0435843	0.198336	0.0917615
16-20	0.0303269	0.0355249	0.0604091
16-20	0.0484634	0.0929446	0.0334364
16-20	0.0274146	0.116485	0.0728605
16-20	0.083979	0.117591	0.0689636
16-20	0.0320055	0.074986	0.0803076
16-20	0.0453719	0.127506	0.0822328
16-20	0.0648329	0.183488	0.0602009
16-20	0.0400316	0.161775	0.0596018
16-20	0.0180577	0.108872	0.0728082
16-20	0.0585641	0.153295	0.0522011
16-20	0.0381854	0.12668	0.0578545
16-20	0.0395748	0.108696	0.0553697
16-20	0.0627037	0.110391	0.023216
16-20	0.0148852	0.131723	0.0476632
16-20	0.0320365	0.114453	0.0447666
16-20	0.0473546	0.0551883	0.072598
16-20	0.0590064	0.156205	0.0502734
16-20	0.0206734	0.0724971	0.089051
16-20	0.0424192	0.0479203	0.0562187
16-20	0.0392945	0.129272	0.0612529
16-20	0.0375858	0.124087	0.0536957
16-20	0.0313852	0.142579	0.0393238
16-20	0.0790032	0.0836127	0.0793115
16-20	0.0281797	0.135367	0.0292978
16-20	0.0299404	0.106443	0.104271
16-20	0.0472574	0.136156	0.0446337
16-20	0.0421394	0.0693847	0.0734666
16-20	0.0452047	0.160398	0.0504681
16-20	0.0341393	0.0849435	0.0604459
16-20	0.0636804	0.0991489	0.0485598
16-20	0.0297774	0.0977188	0.0528096
16-20	0.0463876	0.207172	0.0282964
16-20	0.0218575	0.20663	0.0896358
16-20	0.0335673	0.098188	0.0474846
16-20	0.0395599	0.0916464	0.0629118
16-20	0.0437436	0.0449992	0.0932946
16-20	0.0306418	0.177412	0.0622556
16-20	0.0848611	0.136472	0.0528941
16-20	0.0313456	0.113998	0.065847
16-20	0.0306288	0.0418785	0.0513358
16-20	0.0407805	0.136649	0.0641789
16-20	0.0302247	0.227374	0.0465991
16-20	0.0471657	0.0417116	0.0533162
16-20	0.0347608	0.176749	0.0708466
16-20	0.0547758	0.160764	0.0470811
16-20	0.025708	0.0993029	0.10403
16-20	0.0159971	0.170139	0.0617931
16-20	0.0264538	0.119655	0.0712055
16-20	0.0644059	0.181294	0.0829806
16-20	0.0438983	0.0679718	0.0502131
16-20	0.0355674	0.136441	0.0667736
16-20	0.0233682	0.0952694	0.0333639
16-20	0.0344885	0.0784345	0.0547577
16-20	0.115846	0.125905	0.1007
16-20	0.0272634	0.0875607	0.113184
16-20	0.0293054	0.200813	0.0176119
16-20	0.0279832	0.130273	0.0367315
16-20	0.0316673	0.120467	0.0433909
16-20	0.0292655	0.097768	0.0604398
16-20	0.0366361	0.0472628	0.0627018
16-20	0.0681065	0.110116	0.0305939
16-20	0.0593384	0.0687712	0.0832645
16-20	0.0719391	0.11394	0.0546757
16-20	0.0302427	0.141487	0.0465477
16-20	0.0294529	0.0973676	0.0898691
16-20	0.045237	0.115566	0.0906683
16-20	0.0193312	0.167519	0.0448318
16-20	0.0210814	0.171675	0.0414407
16-20	0.0281503	0.118939	0.0549637
16-20	0.0287975	0.127764	0.0990527
16-20	0.0331447	0.197597	0.0970756
16-20	0.0627077	0.172654	0.0659339
16-20	0.0343768	0.0685151	0.0626288
16-20	0.027822	0.155372	0.0580425
16-20	0.0596644	0.204529	0.0270278
16-20	0.0841826	0.158002	0.0704194
16-20	0.0299937	0.159822	0.044267
16-20	0.0492948	0.063062	0.0532338
16-20	0.0461993	0.236915	0.0778885
16-20	0.0453133	0.126453	0.0659294
16-20	0.0138806	0.105832	0.0413627
16-20	0.0709672	0.166006	0.109693
16-20	0.0520059	0.0687783	0.0595526
16-20	0.0476616	0.12273	0.0745174
16-20	0.0329881	0.0531338	0.0867985
16-20	0.109704	0.0968254	0.0475685
16-20	0.100551	0.128679	0.106196
16-20	0.0165018	0.0884666	0.033839
16-20	0.0567752	0.303564	0.0488947
16-20	0.0289418	0.148722	0.0368939
16-20	0.029521	0.0882942	0.073066
16-20	0.0327018	0.124011	0.0744323
16-20	0.0361449	0.0952054	0.0459393
16-20	0.0319744	0.171898	0.0412237
16-20	0.0226757	0.0672827	0.0507171
16-20	0.0693823	0.0883198	0.039196
16-20	0.0298173	0.218221	0.0381953
16-20	0.0322678	0.0919436	0.0535422
16-20	0.0317525	0.123223	0.0636601
16-20	0.0274273	0.073586	0.0850596
16-20	0.0325994	0.128821	0.060053
16-20	0.0609388	0.105365	0.0423265
16-20	0.0423845	0.222849	0.0608916
16-20	0.0181994	0.0771634	0.0677276
16-20	0.023526	0.142817	0.0742398
16-20	0.03229	0.142473	0.0729424
16-20	0.0368605	0.0672916	0.0471738
16-20	0.0458082	0.0909602	0.0318131
16-20	0.0575846	0.120079	0.0884631
16-20	0.0388008	0.126627	0.0678303
16-20	0.0442595	0.0454948	0.0415615
16-20	0.045815	0.080097	0.0549945
16-20	0.060911	0.0408357	0.0544772
16-20	0.0641844	0.0812378	0.0447644
16-20	0.0402717	0.0838565	0.0444129
16-20	0.0586477	0.0845118	0.016391
16-20	0.0474324	0.0601435	0.0571854
16-20	0.0464681	0.0921251	0.0790837
16-20	0.0464135	0.0783504	0.0984006
16-20	0.0866141	0.127381	0.0538266
16-20	0.0403487	0.138458	0.0542334
16-20	0.0479657	0.142679	0.0364254
16-20	0.0527743	0.120455	0.0360196
16-20	0.0367128	0.162078	0.0772422
16-20	0.0326273	0.158384	0.042806
16-20	0.0275222	0.0713119	0.070897
16-20	0.040344	0.261386	0.0544189
16-20	0.0339892	0.132656	0.0358704
16-20	0.0882296	0.145802	0.0431943
16-20	0.0490331	0.143306	0.0566694
16-20	0.0329554	0.165068	0.102052
16-20	0.0307689	0.137229	0.0737884
16-20	0.0248086	0.138479	0.0774596
16-20	0.018274	0.18754	0.0381663
16-20	0.0299333	0.0958223	0.0657323
16-20	0.0299214	0.0535568	0.0568034
16-20	0.050186	0.223246	0.0314264
16-20	0.0243753	0.0905454	0.0661286
16-20	0.0316588	0.127451	0.0777023
16-20	0.0222866	0.151285	0.0662804
16-20	0.0430784	0.155585	0.06956
16-20	0.0316422	0.241522	0.0311189
16-20	0.0585998	0.108424	0.0652635
16-20	0.0381557	0.0681321	0.0564813
16-20	0.0988619	0.178035	0.0556209
16-20	0.0321585	0.156958	0.0469095
16-20	0.0429147	0.0455614	0.053252
16-20	0.0341339	0.12984	0.0735356
16-20	0.0198898	0.0764422	0.0789244
16-20	0.0117451	0.109228	0.0424931
16-20	0.0827069	0.156084	0.0638724
16-20	0.0247172	0.0947264	0.0450226
16-20	0.0281572	0.15626	0.0995698
16-20	0.0382415	0.104237	0.101312
16-20	0.0103306	0.105403	0.105178
16-20	0.0245136	0.0775363	0.0408605
16-20	0.036274	0.143088	0.0817589
16-20	0.0389002	0.0566292	0.0468271
16-20	0.0373009	0.0517849	0.0325196
16-20	0.00602628	0.0432933	0.0513343
16-20	0.0394842	0.10658	0.027299
16-20	0.0362955	0.148705	0.0671763
16-20	0.0396349	0.174784	0.060918
16-20	0.0719792	0.212257	0.072847
16-20	0.0448474	0.124331	0.0799834
16-20	0.0633972	0.114136	0.0662333
16-20	0.0427573	0.0858495	0.0911945
16-20	0.0194667	0.109269	0.0396889
16-20	0.0569868	0.104884	0.0888254
16-20	0.0259119	0.117928	0.0350689
16-20	0.0340521	0.11862	0.041619
16-20	0.037326	0.194788	0.0321263
16-20	0.0379073	0.191585	0.0623308
16-20	0.0269679	0.154166	0.0368978
16-20	0.0452567	0.0875297	0.0348345
16-20	0.0491357	0.113598	0.0621614
16-20	0.0268122	0.100973	0.0257279
16-20	0.0267278	0.0926869	0.0482914
16-20	0.0321252	0.141109	0.0981774
16-20	0.0308754	0.10656	0.0310776
16-20	0.020486	0.130202	0.0536666
16-20	0.0304988	0.0836146	0.0398779
16-20	0.0203371	0.245636	0.0503809
16-20	0.0430791	0.174843	0.0793074
16-20	0.0501549	0.0839728	0.0611956
16-20	0.0271428	0.220763	0.0859894
16-20	0.0454835	0.0552065	0.0856804
16-20	0.0338563	0.0724679	0.0317231
16-20	0.0262831	0.167418	0.0794354
16-20	0.0168749	0.171639	0.0458937
16-20	0.0573137	0.0841746	0.0671325
16-20	0.0767275	0.0904612	0.0545799
16-20	0.0281119	0.0674024	0.0423513
16-20	0.0463263	0.0782618	0.045242
16-20	0.0257513	0.103859	0.0574121
16-20	0.035727	0.101135	0.0333156
16-20	0.0238976	0.0957736	0.0613688
16-20	0.0146722	0.130636	0.0698334
16-20	0.0321928	0.0828377	0.0711239
16-20	0.0336532	0.206402	0.0749944
16-20	0.0397743	0.052792	0.0460063
16-20	0.0613054	0.151458	0.0530439
16-20	0.0438488	0.0609977	0.125955
16-20	0.0271064	0.0793154	0.0595647
16-20	0.0258575	0.176424	0.0611473
16-20	0.0561361	0.174848	0.062725
16-20	0.0271031	0.0809963	0.0821751
16-20	0.0453931	0.0736983	0.052639
16-20	0.0184516	0.092456	0.0744967
16-20	0.0356805	0.147894	0.0865877
16-20	0.0486019	0.101133	0.0487566
16-20	0.0354958	0.0352922	0.0637728
16-20	0.033818	0.164822	0.062007
16-20	0.0267901	0.131965	0.0789129
16-20	0.0515667	0.0889313	0.0465187
16-20	0.0296991	0.0919516	0.0904743
16-20	0.0222994	0.194703	0.0443809
16-20	0.0183201	0.0680206	0.0743515
16-20	0.0375456	0.131394	0.038008
16-20	0.0292429	0.114556	0.0656886
16-20	0.0606078	0.0833381	0.0861263
16-20	0.0465254	0.137502	0.0617738
16-20	0.0241703	0.146054	0.0493938
16-20	0.0732257	0.120367	0.0431589
16-20	0.0339267	0.134283	0.085392
16-20	0.0269563	0.114799	0.0670707
16-20	0.0448713	0.0940261	0.03421
16-20	0.0232198	0.229863	0.0958011
16-20	0.0353764	0.0896192	0.0840987
16-20	0.031047	0.163284	0.0689788
16-20	0.0396255	0.134441	0.0341734
16-20	0.0474414	0.0507032	0.0561735
16-20	0.0243406	0.0779618	0.0720403
16-20	0.0484078	0.101981	0.045314
16-20	0.0261225	0.170503	0.0563746
16-20	0.0533476	0.156601	0.0650645
16-20	0.0257566	0.0679819	0.0890134
16-20	0.0499444	0.118072	0.0438545
16-20	0.0231726	0.102064	0.0676276
16-20	0.0382882	0.114675	0.0695256
16-20	0.0371334	0.168259	0.0662674
16-20	0.0405543	0.110022	0.0608567
16-20	0.0507912	0.108249	0.0683596
16-20	0.0325051	0.208208	0.0640769
16-20	0.0510015	0.120536	0.0606162
16-20	0.0213472	0.13334	0.0340521
16-20	0.0413377	0.136116	0.0701185
16-20	0.0634569	0.179529	0.0765331
16-20	0.0128733	0.173813	0.0630696
16-20	0.0658969	0.117206	0.0349109
16-20	0.0408469	0.162395	0.0692115
16-20	0.0368649	0.0856562	0.0541612
16-20	0.0493227	0.0626882	0.0768909
16-20	0.0538996	0.0954546	0.0521411
16-20	0.0577688	0.12678	0.0320628
16-20	0.0344675	0.0596975	0.0619655
16-20	0.0393526	0.0664872	0.0468602
16-20	0.06507	0.0718028	0.0404196
16-20	0.0349031	0.11961	0.0492164
16-20	0.0343155	0.0918144	0.0818497
16-20	0.0349084	0.191428	0.0387686
16-20	0.0228135	0.155736	0.0467203
16-20	0.0320841	0.0954925	0.0689023
16-20	0.0310216	0.187663	0.0738692
16-20	0.027341	0.108359	0.0998281
16-20	0.0531393	0.119544	0.0756326
16-20	0.0332564	0.159179	0.0558649
16-20	0.0410363	0.112668	0.0665452
16-20	0.0295222	0.0915684	0.119115
16-20	0.0448658	0.107258	0.0350385
16-20	0.0227751	0.0780983	0.0380157
16-20	0.0435097	0.102458	0.0240752
16-20	0.0487913	0.166102	0.0635267
16-20	0.0566855	0.124048	0.0843315
16-20	0.0391833	0.162212	0.0611629
16-20	0.0167804	0.0985638	0.0495017
16-20	0.0430067	0.0795178	0.0915234
16-20	0.0386545	0.12152	0.0887617
16-20	0.0334494	0.0390048	0.0552196
16-20	0.0430222	0.131599	0.0884122
16-20	0.041053	0.157414	0.0299218
16-20	0.0647262	0.111337	0.0358565
16-20	0.0292855	0.0866909	0.0408307
16-20	0.0204246	0.209012	0.0585527
16-20	0.058887	0.165736	0.0290029
16-20	0.0342483	0.0847525	0.086438
16-20	0.0233573	0.169086	0.049911
16-20	0.0298632	0.13146	0.0950236
16-20	0.0217798	0.0747246	0.082583
16-20	0.051165	0.0903219	0.094162
16-20	0.0649865	0.10528	0.0361867
16-20	0.034222	0.0993717	0.0328218
16-20	0.0518827	0.13395	0.0793299
16-20	0.0279747	0.155454	0.052966
16-20	0.0247962	0.125306	0.0384372
16-20	0.0313456	0.111432	0.0637166
16-20	0.0445742	0.0639099	0.0341134
16-20	0.0333222	0.270699	0.051918
16-20	0.0387754	0.0728153	0.0277818
16-20	0.0365805	0.148985	0.0860072
16-20	0.0619411	0.098833	0.0665959
16-20	0.0521198	0.0713413	0.0859243
16-20	0.0703933	0.0848687	0.0379821
16-20	0.0543228	0.156776	0.0408377
16-20	0.0380223	0.0578414	0.0292031
16-20	0.0431169	0.0638931	0.052879
16-20	0.040989	0.0620485	0.0331694
16-20	0.0341898	0.113551	0.0806019
16-20	0.0265227	0.10374	0.0899709
16-20	0.0395691	0.109908	0.0563373
16-20	0.0459613	0.0705509	0.0830072
16-20	0.0258227	0.118657	0.0329231
16-20	0.0192668	0.0725502	0.0776505
16-20	0.0372189	0.146639	0.065445
16-20	0.0650104	0.0983389	0.0694026
16-20	0.0503058	0.0420366	0.0826396
16-20	0.0467318	0.0491187	0.0351537
16-20	0.0487695	0.0644368	0.0572673
16-20	0.0183871	0.221386	0.0497328
16-20	0.0219069	0.0530038	0.0667524
16-20	0.0377781	0.0911208	0.0353159
16-20	0.0212489	0.0724181	0.105335
16-20	0.0369994	0.123312	0.0515865
16-20	0.0417306	0.132454	0.0837527
16-20	0.0269485	0.152477	0.0725475
16-20	0.0612416	0.100874	0.0571773
16-20	0.0481836	0.103627	0.0480183
16-20	0.0263557	0.160909	0.0256074
16-20	0.0457333	0.227104	0.0504232
16-20	0.0145813	0.20907	0.0370768
16-20	0.0720187	0.125424	0.0714494
16-20	0.0225476	0.160973	0.0618078
16-20	0.064456	0.133344	0.0567708
16-20	0.030938	0.0776419	0.0522567
16-20	0.0466457	0.0841178	0.069202
16-20	0.0180595	0.0964882	0.0391096
16-20	0.0430901	0.0700426	0.0329335
16-20	0.0435915	0.177534	0.0678587
16-20	0.0273694	0.186253	0.0636171
16-20	0.0308579	0.151265	0.0547699
16-20	0.0624457	0.188063	0.0691775
16-20	0.0310239	0.108936	0.0553356
16-20	0.0418506	0.0967292	0.0503382
16-20	0.0417085	0.0958053	0.0662167
16-20	0.0333447	0.150821	0.0720962
16-20	0.0598923	0.151871	0.0667397
16-20	0.0143694	0.167749	0.063166
16-20	0.0351061	0.168962	0.061727
16-20	0.0344738	0.120022	0.0692899
16-20	0.059816	0.105732	0.0483694
16-20	0.0319594	0.155528	0.0516211
16-20	0.0206834	0.0844704	0.0585998
16-20	0.0239625	0.106143	0.0607001
16-20	0.0309394	0.110905	0.112612
16-20	0.0326497	0.171619	0.0821999
16-20	0.0401049	0.145663	0.0527866
16-20	0.0368507	0.0941975	0.0757912
16-20	0.0609734	0.104601	0.0482142
16-20	0.032139	0.107172	0.0687661
16-20	0.0250163	0.115319	0.0777548
16-20	0.045554	0.165059	0.0812212
16-20	0.0369316	0.134486	0.0316773
16-20	0.021741	0.121662	0.0819025
16-20	0.03896	0.144414	0.0999784
16-20	0.0281786	0.196338	0.0781159
16-20	0.0317725	0.122432	0.0480868
16-20	0.0395436	0.0909497	0.0457636
16-20	0.0641215	0.161169	0.0868377
16-20	0.0499168	0.1522	0.0489298
16-20	0.0656329	0.13303	0.0442928
16-20	0.0507204	0.163174	0.0658691
16-20	0.0598735	0.125036	0.0394057
16-20	0.043287	0.187138	0.0622296
16-20	0.0831262	0.105568	0.0528295
16-20	0.0362938	0.102506	0.0607433
16-20	0.0370885	0.15429	0.0905419
16-20	0.0215178	0.198579	0.093155
16-20	0.0530733	0.115142	0.0470845
16-20	0.0463941	0.149245	0.0787145
16-20	0.0356128	0.24613	0.051702
16-20	0.0298337	0.174586	0.110142
16-20	0.0299052	0.117168	0.0320538
16-20	0.0510129	0.206207	0.0633137
16-20	0.026917	0.0904772	0.0785245
16-20	0.0578096	0.153941	0.0685637
16-20	0.0300948	0.137689	0.0917182
16-20	0.0774088	0.108776	0.0662172
16-20	0.0439105	0.0455628	0.0555018
16-20	0.0262835	0.189141	0.0835164
16-20	0.01701	0.09213	0.0629632
16-20	0.0194098	0.0988476	0.0558545
16-20	0.0526133	0.0898519	0.0335728
16-20	0.0280267	0.12501	0.0375322
16-20	0.0694716	0.142248	0.069262
16-20	0.022379	0.0972122	0.0645274
16-20	0.0372824	0.156828	0.0359017
16-20	0.0313765	0.104489	0.0361944
16-20	0.0534334	0.0971879	0.0425373
16-20	0.0312607	0.0883487	0.0564729
16-20	0.0468563	0.101752	0.052479
16-20	0.0737118	0.075173	0.0854997
16-20	0.0328732	0.135262	0.0635371
16-20	0.0862306	0.0608266	0.094936
16-20	0.0855501	0.165381	0.0488441
16-20	0.067126	0.113335	0.0679919
16-20	0.0429735	0.17156	0.0542642
16-20	0.030116	0.0840263	0.0846434
16-20	0.0263376	0.178218	0.0460225
16-20	0.0326649	0.120435	0.0471102
16-20	0.0320712	0.121479	0.0557905
16-20	0.0301722	0.0801292	0.0399042
16-20	0.031089	0.111618	0.0619992
16-20	0.030104	0.0972211	0.0898857
16-20	0.0312317	0.242056	0.0852353
16-20	0.040227	0.0927104	0.0915742
16-20	0.0617601	0.120892	0.0453907
16-20	0.026919	0.0804066	0.0564058
16-20	0.022922	0.0495924	0.0459723
16-20	0.0557277	0.140645	0.0633426
16-20	0.0329235	0.136852	0.0608088
16-20	0.049627	0.149088	0.0690965
16-20	0.0262207	0.0772396	0.0779388
16-20	0.0297462	0.0646744	0.0507751
16-20	0.0348288	0.0929422	0.0388044
16-20	0.0168981	0.172898	0.0600849
16-20	0.0583675	0.130243	0.0395526
16-20	0.0280234	0.12178	0.0537916
16-20	0.0469091	0.103564	0.0441277
16-20	0.0521514	0.180487	0.113692
16-20	0.0456849	0.144494	0.0745686
16-20	0.0650294	0.145259	0.0680666
16-20	0.0360629	0.150839	0.0909976
16-20	0.0901649	0.0457065	0.0404179
16-20	0.0438014	0.097714	0.0386319
16-20	0.0305923	0.136487	0.0639259
16-20	0.0381787	0.0942228	0.0823142
16-20	0.0341748	0.223762	0.0706462
16-20	0.0273155	0.0544806	0.0516468
21-25	0.0337263	0.130166	0.0497792
21-25	0.0666109	0.182948	0.051983
21-25	0.0313348	0.128203	0.0356143
21-25	0.0460196	0.1686	0.0760606
21-25	0.0342598	0.0698945	0.0848139
21-25	0.0549968	0.0811282	0.0615808
21-25	0.033602	0.134185	0.0540144
21-25	0.030167	0.213363	0.0789345
21-25	0.0406715	0.105914	0.0580814
21-25	0.0310509	0.182833	0.0593473
21-25	0.0286505	0.132849	0.0310061
21-25	0.0483856	0.105791	0.0711009
21-25	0.0393939	0.305517	0.0518864
21-25	0.0159906	0.0554285	0.0784598
21-25	0.0295681	0.106881	0.0694784
21-25	0.0634475	0.106835	0.0309536
21-25	0.0390207	0.20942	0.0675753
21-25	0.0218473	0.105653	0.0358408
21-25	0.0395588	0.0698676	0.0761318
21-25	0.0414165	0.131938	0.0682209
21-25	0.0522393	0.0699198	0.0390721
21-25	0.0275644	0.0878436	0.0392943
21-25	0.0559382	0.159931	0.0603947
21-25	0.035104	0.0717869	0.0547667
21-25	0.018003	0.086852	0.0502359
21-25	0.0273456	0.16956	0.081643
21-25	0.042641	0.0601068	0.0282575
21-25	0.0283106	0.100721	0.048756
21-25	0.0316495	0.114277	0.0267408
21-25	0.0448604	0.130569	0.0379752
21-25	0.0373412	0.165053	0.027747
21-25	0.0311821	0.114854	0.0460178
21-25	0.0219814	0.115223	0.0669739
21-25	0.0338199	0.0515616	0.0508965
21-25	0.0322669	0.105112	0.0214452
21-25	0.0452199	0.110351	0.0509906
21-25	0.0365371	0.135759	0.0638367
21-25	0.036327	0.129727	0.033133
21-25	0.0423509	0.0913412	0.0804692
21-25	0.0408284	0.113616	0.0195987
21-25	0.060162	0.0695184	0.0411492
21-25	0.028867	0.103117	0.045599
21-25	0.0490027	0.244218	0.0650407
21-25	0.0400417	0.0925963	0.0790997
21-25	0.0344681	0.0559577	0.0428517
21-25	0.0374377	0.0824959	0.0339712
21-25	0.0262291	0.145276	0.0627409
21-25	0.0397398	0.0672343	0.0387898
21-25	0.0497976	0.144679	0.0597415
21-25	0.0457305	0.161217	0.0647021
21-25	0.0207527	0.137429	0.0559805
21-25	0.0328815	0.104012	0.0624176
21-25	0.0363671	0.0923933	0.0574539
21-25	0.0412751	0.138005	0.0515337
21-25	0.0607486	0.0866243	0.0615126
21-25	0.0395736	0.237593	0.0368025
21-25	0.0235729	0.223094	0.0628936
21-25	0.0485726	0.188444	0.0514392
21-25	0.0445553	0.0807859	0.0644969
21-25	0.0268722	0.120687	0.0534716
21-25	0.043621	0.155049	0.0371404
21-25	0.0289038	0.161227	0.0599041
21-25	0.0401041	0.22831	0.0685848
21-25	0.0297618	0.0384577	0.0500989
21-25	0.0467059	0.104857	0.0284552
21-25	0.0255659	0.131822	0.0614066
21-25	0.0694744	0.124358	0.0557579
21-25	0.0316489	0.0859543	0.0649244
21-25	0.0411665	0.140083	0.0711501
21-25	0.058766	0.2006	0.0486821
21-25	0.0348958	0.180965	0.0486893
21-25	0.018127	0.125033	0.0569559
21-25	0.0546113	0.15795	0.0393955
21-25	0.0346595	0.147277	0.0452991
21-25	0.036173	0.122337	0.0446463
21-25	0.0559304	0.11203	0.0200659
21-25	0.0152888	0.148049	0.0377957
21-25	0.0331897	0.118104	0.0375953
21-25	0.0446967	0.0631147	0.0587439
21-25	0.0528293	0.176257	0.0423334
21-25	0.0190348	0.0785072	0.0737949
21-25	0.0375071	0.055411	0.049951
21-25	0.0380854	0.148942	0.0528045
21-25	0.0346169	0.139187	0.0448504
21-25	0.0284095	0.148383	0.0328608
21-25	0.0719305	0.0906929	0.0603229
21-25	0.0273517	0.151606	0.0255168
21-25	0.0288296	0.113453	0.0846876
21-25	0.0401278	0.144171	0.040598
21-25	0.0378399	0.0751068	0.0625375
21-25	0.0412584	0.175122	0.042364
21-25	0.0330239	0.0925972	0.050426
21-25	0.0542251	0.104443	0.0416552
21-25	0.0284708	0.106606	0.0431573
21-25	0.0436894	0.23177	0.0246552
21-25	0.0217979	0.229323	0.0720885
21-25	0.0305066	0.110328	0.0402064
21-25	0.0394749	0.100434	0.0477308
21-25	0.0399261	0.0499048	0.0728778
21-25	0.0295664	0.189324	0.0515517
21-25	0.073797	0.149391	0.0386104
21-25	0.0304446	0.132172	0.0511344
21-25	0.0310682	0.0475651	0.0450434
21-25	0.0372898	0.142306	0.0502691
21-25	0.0299395	0.236943	0.0367641
21-25	0.0418122	0.0507372	0.0458653
21-25	0.0336179	0.196775	0.0514741
21-25	0.0481753	0.176074	0.0381887
21-25	0.0255511	0.109291	0.0806354
21-25	0.0156203	0.177239	0.0522187
21-25	0.0248892	0.123698	0.0572866
21-25	0.0568266	0.184646	0.06086
21-25	0.0377925	0.0818905	0.0446258
21-25	0.0361968	0.14817	0.0542601
21-25	0.0220507	0.11416	0.0312268
21-25	0.0317406	0.0905242	0.0453817
21-25	0.0927337	0.139035	0.0814249
21-25	0.0275473	0.0992831	0.0909341
21-25	0.0280148	0.205922	0.0161947
21-25	0.0278077	0.149091	0.0308814
21-25	0.0326838	0.136489	0.0365188
21-25	0.0297503	0.105687	0.0533843
21-25	0.0343592	0.0541305	0.0515472
21-25	0.0611373	0.12175	0.0284623
21-25	0.052199	0.0738493	0.0645215
21-25	0.0614727	0.117636	0.0412179
21-25	0.0304648	0.168768	0.0397762
21-25	0.0279334	0.113483	0.0632603
21-25	0.0428895	0.129836	0.0730029
21-25	0.0190209	0.179615	0.0373674
21-25	0.0194193	0.187491	0.0359744
21-25	0.0276399	0.128028	0.0452548
21-25	0.0260124	0.138699	0.0769481
21-25	0.032809	0.204827	0.0731124
21-25	0.0572414	0.186103	0.0568892
21-25	0.033129	0.0801005	0.0496575
21-25	0.0278903	0.168177	0.0467921
21-25	0.0483045	0.216399	0.0231552
21-25	0.0719555	0.175423	0.0549641
21-25	0.0287599	0.16933	0.0382533
21-25	0.0438693	0.0735084	0.0408449
21-25	0.0441427	0.258388	0.0608941
21-25	0.0409759	0.135323	0.0526967
21-25	0.0132811	0.118098	0.0330684
21-25	0.0616705	0.173751	0.0864559
21-25	0.047364	0.0822186	0.049726
21-25	0.0428819	0.131404	0.0568835
21-25	0.0315096	0.0588544	0.0689033
21-25	0.0888154	0.105945	0.0418613
21-25	0.0836311	0.140325	0.0797135
21-25	0.0159635	0.0949388	0.0301166
21-25	0.0490446	0.33605	0.044628
21-25	0.0242819	0.1573	0.0317319
21-25	0.0295719	0.0971669	0.0618146
21-25	0.0330807	0.132129	0.0610875
21-25	0.0355343	0.10461	0.0412903
21-25	0.0288991	0.177658	0.0354775
21-25	0.0215417	0.0773034	0.042538
21-25	0.0600318	0.0910822	0.0342373
21-25	0.0280963	0.244071	0.0312862
21-25	0.0310357	0.0946044	0.0429467
21-25	0.0288474	0.123132	0.0513552
21-25	0.025987	0.0875342	0.0687448
21-25	0.0315486	0.133582	0.0518725
21-25	0.0560966	0.113453	0.0352406
21-25	0.0392173	0.243208	0.0489233
21-25	0.0188656	0.0836545	0.0576211
21-25	0.0220929	0.160646	0.0636881
21-25	0.0323977	0.154486	0.0606236
21-25	0.0338356	0.0775974	0.0388995
21-25	0.0411487	0.0998993	0.0263821
21-25	0.0488453	0.13379	0.0693032
21-25	0.035424	0.141952	0.0514908
21-25	0.0399957	0.0497403	0.0338844
21-25	0.0412395	0.0894447	0.0462108
21-25	0.0537965	0.0462763	0.0412418
21-25	0.0563761	0.0945806	0.0362493
21-25	0.0383448	0.094025	0.0357819
21-25	0.050161	0.0928878	0.0148844
21-25	0.0396731	0.0702146	0.0457598
21-25	0.0423189	0.0989723	0.0627339
21-25	0.0451514	0.0908385	0.0795607
21-25	0.0723193	0.147539	0.0442167
21-25	0.0403493	0.160993	0.0478419
21-25	0.0434979	0.164804	0.0321048
21-25	0.046154	0.144028	0.0297772
21-25	0.0329006	0.176026	0.0593497
21-25	0.0297372	0.16972	0.0387185
21-25	0.0268083	0.0842125	0.0604573
21-25	0.0348723	0.270756	0.0463316
21-25	0.0320034	0.140962	0.0303362
21-25	0.0794355	0.164721	0.0347934
21-25	0.0430796	0.157634	0.0468114
21-25	0.0319992	0.1747	0.0779912
21-25	0.0288605	0.143419	0.0591307
21-25	0.0230533	0.153203	0.0616866
21-25	0.0186354	0.217418	0.0357944
21-25	0.0276127	0.117001	0.0557507
21-25	0.0294116	0.0620537	0.0483086
21-25	0.0479275	0.232561	0.0269464
21-25	0.0239862	0.10112	0.0578875
21-25	0.0286439	0.144955	0.058103
21-25	0.0213852	0.170411	0.0543076
21-25	0.0427907	0.168355	0.0537321
21-25	0.0296477	0.256239	0.0268572
21-25	0.0514283	0.116232	0.050079
21-25	0.034584	0.0834606	0.0449841
21-25	0.0863837	0.195016	0.0476946
21-25	0.0303881	0.173578	0.0386987
21-25	0.036071	0.0521836	0.0449742
21-25	0.0316532	0.14395	0.0627456
21-25	0.0212764	0.0868296	0.0648825
21-25	0.0115315	0.121648	0.0385181
21-25	0.073296	0.162393	0.0512918
21-25	0.0236689	0.104842	0.0391431
21-25	0.0251169	0.17089	0.0807614
21-25	0.0342911	0.114207	0.0796614
21-25	0.0106939	0.120728	0.0788738
21-25	0.0233999	0.0832711	0.0371507
21-25	0.0320475	0.152185	0.0679553
21-25	0.0378096	0.0646478	0.0420728
21-25	0.0351625	0.0591269	0.0277376
21-25	0.00597357	0.0511337	0.0409643
21-25	0.0394464	0.116709	0.0226747
21-25	0.0340027	0.169725	0.05813
21-25	0.0379568	0.199933	0.0501244
21-25	0.0645021	0.226068	0.0587569
21-25	0.0396136	0.12821	0.0646754
21-25	0.0548463	0.124107	0.0529268
21-25	0.0417396	0.0919013	0.072032
21-25	0.018832	0.119932	0.0347143
21-25	0.0534942	0.11183	0.0670718
21-25	0.0249203	0.129086	0.032969
21-25	0.0308242	0.124121	0.0371167
21-25	0.0349908	0.208025	0.0257974
21-25	0.0360214	0.193529	0.0495769
21-25	0.0267227	0.170126	0.030113
21-25	0.0423972	0.100626	0.0291925
21-25	0.0454342	0.123712	0.0498888
21-25	0.0255341	0.11417	0.023793
21-25	0.0276239	0.0937027	0.0371746
21-25	0.0288649	0.154086	0.0827914
21-25	0.0287443	0.122678	0.0276687
21-25	0.0207682	0.153355	0.041477
21-25	0.0286971	0.0935854	0.0365901
21-25	0.0213286	0.273091	0.0415989
21-25	0.0407563	0.195446	0.059767
21-25	0.0436597	0.0963518	0.0531899
21-25	0.0258883	0.235249	0.0687332
21-25	0.0414712	0.0639763	0.0681659
21-25	0.0318527	0.0773009	0.0276577
21-25	0.0253873	0.18485	0.0630261
21-25	0.0174564	0.19102	0.0392018
21-25	0.0527762	0.0928922	0.0573251
21-25	0.068204	0.101429	0.0430981
21-25	0.0280903	0.0741166	0.0393761
21-25	0.0428655	0.0848889	0.0379253
21-25	0.0253654	0.110673	0.0442858
21-25	0.0330815	0.10505	0.0293431
21-25	0.0230777	0.106223	0.051481
21-25	0.0153794	0.143233	0.0555833
21-25	0.0284581	0.0991375	0.0609358
21-25	0.030617	0.213207	0.0657366
21-25	0.0353141	0.0610403	0.0373176
21-25	0.0533232	0.161956	0.0415911
21-25	0.0401481	0.0675314	0.103225
21-25	0.0264651	0.0916649	0.049204
21-25	0.0250299	0.193151	0.0494265
21-25	0.0494005	0.180344	0.0493449
21-25	0.0272981	0.0902055	0.0643956
21-25	0.0402642	0.0857994	0.0422315
21-25	0.0183049	0.104354	0.0599311
21-25	0.0347871	0.16064	0.0681619
21-25	0.0452033	0.113364	0.0417561
21-25	0.0331483	0.0421307	0.0518324
21-25	0.0320404	0.169144	0.0525875
21-25	0.0256384	0.136802	0.0629632
21-25	0.0479034	0.100039	0.0372204
21-25	0.0282884	0.101209	0.0722537
21-25	0.021607	0.204876	0.0381676
21-25	0.0173361	0.0793862	0.0608327
21-25	0.0345932	0.141828	0.0325778
21-25	0.0271208	0.125959	0.0543939
21-25	0.054495	0.0926792	0.0706096
21-25	0.0424594	0.145365	0.0529462
21-25	0.0222036	0.1678	0.0418063
21-25	0.0607742	0.135352	0.0377608
21-25	0.0326319	0.147802	0.0688868
21-25	0.0257964	0.13051	0.0518068
21-25	0.0389377	0.107262	0.0303429
21-25	0.0227004	0.263466	0.0823475
21-25	0.0343145	0.102307	0.0637912
21-25	0.0296827	0.178862	0.0619923
21-25	0.0355093	0.147412	0.0294987
21-25	0.0420867	0.056444	0.044567
21-25	0.0234673	0.0883158	0.0615323
21-25	0.0446416	0.110776	0.0379217
21-25	0.0234309	0.189799	0.0478551
21-25	0.0509526	0.165567	0.0525685
21-25	0.0245583	0.0787443	0.0737777
21-25	0.0432768	0.131215	0.0370951
21-25	0.0221257	0.113943	0.0544641
21-25	0.0338436	0.131154	0.0570136
21-25	0.0358617	0.17985	0.0572056
21-25	0.0380447	0.122769	0.0484097
21-25	0.0456848	0.116014	0.056544
21-25	0.0320917	0.213438	0.05064
21-25	0.0445898	0.118604	0.0518834
21-25	0.0208692	0.14937	0.0287114
21-25	0.0402316	0.143876	0.056915
21-25	0.0582247	0.191827	0.0637187
21-25	0.0126886	0.19065	0.0554514
21-25	0.0630795	0.115528	0.0295117
21-25	0.0361543	0.180992	0.0566175
21-25	0.0328784	0.0901053	0.0420087
21-25	0.0462462	0.0718875	0.0576813
21-25	0.045734	0.105867	0.0435528
21-25	0.0513008	0.13666	0.0276398
21-25	0.030909	0.0652034	0.0542068
21-25	0.0376582	0.0737751	0.0408508
21-25	0.0541778	0.0808967	0.0339499
21-25	0.032462	0.132731	0.0397001
21-25	0.0317204	0.109563	0.0707855
21-25	0.0330554	0.212687	0.0339811
21-25	0.0229701	0.155678	0.0380354
21-25	0.0306115	0.10663	0.0516946
21-25	0.0298443	0.214583	0.0592583
21-25	0.0259835	0.123432	0.0797606
21-25	0.0446393	0.13044	0.0588045
21-25	0.0305994	0.171099	0.0458827
21-25	0.0388494	0.127168	0.055008
21-25	0.0280232	0.098148	0.091582
21-25	0.0373112	0.118161	0.030658
21-25	0.022577	0.093848	0.030817
21-25	0.0375342	0.112914	0.0203721
21-25	0.048465	0.169675	0.0556229
21-25	0.0500965	0.139886	0.0691133
21-25	0.0361744	0.177185	0.0474339
21-25	0.016422	0.111538	0.0420858
21-25	0.0389033	0.0804582	0.0819506
21-25	0.0365412	0.129278	0.0705559
21-25	0.0324192	0.0460435	0.0448424
21-25	0.0376662	0.134359	0.0708415
21-25	0.0381637	0.166859	0.0246671
21-25	0.059824	0.114221	0.0297194
21-25	0.0270258	0.0916889	0.0371955
21-25	0.0202262	0.215218	0.0471474
21-25	0.0511866	0.184129	0.0239045
21-25	0.0323	0.0972287	0.0713498
21-25	0.0228331	0.193002	0.0410995
21-25	0.0284633	0.156548	0.0797983
21-25	0.0213944	0.0827813	0.0739183
21-25	0.0455347	0.0991548	0.083477
21-25	0.0570624	0.119159	0.0313051
21-25	0.0309748	0.104233	0.0282368
21-25	0.0485603	0.151846	0.0660032
21-25	0.0271708	0.171637	0.0441099
21-25	0.0236023	0.143316	0.0348537
21-25	0.03052	0.125739	0.0576332
21-25	0.0408979	0.0735416	0.0290216
21-25	0.0330777	0.29605	0.0423441
21-25	0.0356974	0.0844782	0.0226548
21-25	0.032135	0.16615	0.0684706
21-25	0.0564668	0.108515	0.0556935
21-25	0.0454901	0.0821961	0.0626855
21-25	0.062085	0.0933536	0.0318309
21-25	0.0525818	0.165966	0.0372001
21-25	0.0354976	0.0682096	0.0247409
21-25	0.0402031	0.0724583	0.0450855
21-25	0.0385498	0.0632346	0.0278631
21-25	0.0322474	0.123104	0.0622349
21-25	0.0251458	0.116405	0.070729
21-25	0.0355863	0.117186	0.0425409
21-25	0.0417669	0.0780975	0.0652018
21-25	0.0249402	0.132643	0.0290943
21-25	0.0185247	0.0870251	0.0652194
21-25	0.0353174	0.153789	0.056071
21-25	0.0571527	0.106911	0.0598187
21-25	0.0435384	0.0505159	0.0665186
21-25	0.0423553	0.0582988	0.0293351
21-25	0.0428075	0.0717682	0.0516072
21-25	0.0173521	0.257025	0.0445321
21-25	0.0211211	0.0602569	0.0528198
21-25	0.0346277	0.0951274	0.0289631
21-25	0.0198949	0.0843601	0.0820245
21-25	0.0320609	0.135233	0.0434096
21-25	0.0397059	0.143322	0.0702739
21-25	0.0251084	0.166828	0.0600577
21-25	0.0571806	0.116165	0.0450961
21-25	0.0460106	0.116994	0.0401427
21-25	0.0253745	0.181115	0.0240032
21-25	0.0433512	0.237449	0.0448015
21-25	0.0142724	0.232953	0.031577
21-25	0.0601112	0.137129	0.0554982
21-25	0.0232219	0.184054	0.0535596
21-25	0.0554079	0.139536	0.0465481
21-25	0.0286818	0.0873355	0.0429562
21-25	0.0427266	0.0920981	0.0561566
21-25	0.0181521	0.107742	0.0341973
21-25	0.038019	0.078685	0.0304202
21-25	0.0381843	0.198856	0.0556115
21-25	0.0261014	0.180091	0.0502717
21-25	0.026424	0.1596	0.0450225
21-25	0.0572741	0.203113	0.053703
21-25	0.028401	0.125955	0.0441268
21-25	0.0400925	0.106805	0.0444566
21-25	0.0382351	0.106376	0.0523397
21-25	0.0286781	0.147951	0.0587545
21-25	0.0522723	0.166535	0.0586077
21-25	0.0143166	0.188558	0.0493865
21-25	0.0335487	0.173978	0.0502133
21-25	0.0321032	0.12916	0.0551119
21-25	0.0531903	0.122474	0.0399174
21-25	0.0299725	0.172562	0.0404667
21-25	0.0203924	0.0961534	0.045543
21-25	0.0218705	0.115145	0.0471913
21-25	0.0294372	0.127296	0.0880032
21-25	0.0306574	0.191535	0.0683582
21-25	0.037457	0.162383	0.0432312
21-25	0.0330357	0.103753	0.0608495
21-25	0.054152	0.118335	0.0394052
21-25	0.0332198	0.119529	0.0554388
21-25	0.0249404	0.12428	0.0596608
21-25	0.0411808	0.171262	0.0656944
21-25	0.0333057	0.150376	0.0284659
21-25	0.0206444	0.130232	0.0690262
21-25	0.0349213	0.155793	0.0823661
21-25	0.0269147	0.210053	0.0599942
21-25	0.0280378	0.132001	0.03994
21-25	0.0374627	0.0978518	0.036789
21-25	0.0586565	0.172035	0.075597
21-25	0.043682	0.17435	0.0409179
21-25	0.0557412	0.152642	0.0346615
21-25	0.0443922	0.159393	0.0536469
21-25	0.0546674	0.132461	0.035208
21-25	0.0404076	0.199873	0.0517664
21-25	0.0682968	0.116994	0.0420669
21-25	0.033934	0.113326	0.0518203
21-25	0.034997	0.172695	0.0763061
21-25	0.0198218	0.217615	0.0740653
21-25	0.0500749	0.132236	0.0404438
21-25	0.0422506	0.170309	0.0654421
21-25	0.0339294	0.269788	0.0421088
21-25	0.027823	0.189827	0.0787531
21-25	0.0274597	0.132435	0.0290546
21-25	0.043784	0.223877	0.0532407
21-25	0.0247305	0.099684	0.06743
21-25	0.0516801	0.157473	0.0580698
21-25	0.0304689	0.14728	0.0772951
21-25	0.0690655	0.12563	0.0554002
21-25	0.042585	0.0557578	0.0468605
21-25	0.0252346	0.221927	0.0651539
21-25	0.0182826	0.106142	0.0505343
21-25	0.0183866	0.11292	0.0434522
21-25	0.0470227	0.10336	0.0290934
21-25	0.0259896	0.145651	0.0321351
21-25	0.0596268	0.1603	0.058865
21-25	0.0226271	0.108273	0.0552911
21-25	0.0337317	0.164286	0.0308841
21-25	0.0297325	0.117576	0.0337333
21-25	0.0499704	0.109408	0.0374152
21-25	0.0291104	0.0971953	0.0455386
21-25	0.04564	0.110927	0.0419022
21-25	0.0626131	0.0819494	0.0663087
21-25	0.0312539	0.146824	0.0487609
21-25	0.0758665	0.0757236	0.0714889
21-25	0.070923	0.180897	0.0412165
21-25	0.0575632	0.111599	0.0525593
21-25	0.0404071	0.190229	0.0432873
21-25	0.0292804	0.095928	0.068833
21-25	0.0252068	0.184102	0.0391288
21-25	0.0314899	0.132838	0.0429895
21-25	0.0290304	0.127902	0.0465475
21-25	0.0293492	0.0899546	0.0336404
21-25	0.0307308	0.11734	0.0520468
21-25	0.0281183	0.107984	0.075284
21-25	0.0286454	0.264847	0.0691653
21-25	0.0373586	0.0988023	0.0729091
21-25	0.0535771	0.125796	0.0429272
21-25	0.0255582	0.0905937	0.0473219
21-25	0.0214822	0.0581454	0.0420245
21-25	0.0478188	0.159859	0.0553056
21-25	0.0299947	0.150889	0.0513568
21-25	0.0431431	0.170105	0.0556025
21-25	0.025926	0.085621	0.0565552
21-25	0.0268398	0.0754373	0.0418372
21-25	0.0330196	0.0998931	0.034444
21-25	0.0172005	0.198702	0.0480456
21-25	0.0521602	0.148129	0.0359022
21-25	0.0265698	0.127534	0.0430438
21-25	0.0441114	0.109266	0.0401768
21-25	0.043609	0.190339	0.0911779
21-25	0.0429377	0.162259	0.0649217
21-25	0.053487	0.160532	0.0568002
21-25	0.0328192	0.160996	0.0730601
21-25	0.0786767	0.0553506	0.0325462
21-25	0.0397216	0.105676	0.0308444
21-25	0.0309394	0.149763	0.0499536
21-25	0.0378791	0.0966169	0.0648349
21-25	0.0338462	0.231868	0.0635798
21-25	0.0256986	0.0601236	0.0433206
26-30	0.0335783	0.129537	0.0495326
26-30	0.0670925	0.195634	0.0514469
26-30	0.0305313	0.128519	0.0340935
26-30	0.0450572	0.167519	0.0754633
26-30	0.0340056	0.068851	0.0853824
26-30	0.0540554	0.0810047	0.0598636
26-30	0.0316222	0.138317	0.0565099
26-30	0.0312389	0.218716	0.0782937
26-30	0.039811	0.102056	0.0589587
26-30	0.0305814	0.180479	0.0582884
26-30	0.0284343	0.135769	0.0307674
26-30	0.0476684	0.101707	0.0669766
26-30	0.0390471	0.294726	0.0517306
26-30	0.0154561	0.0555919	0.0762431
26-30	0.0291954	0.107646	0.0686467
26-30	0.0629134	0.107033	0.0317555
26-30	0.0399498	0.21479	0.0673074
26-30	0.0228088	0.104969	0.0354246
26-30	0.0377434	0.0717893	0.0741661
26-30	0.0420235	0.13705	0.0689345
26-30	0.0496818	0.0698608	0.0405028
26-30	0.0273855	0.0870892	0.0398013
26-30	0.0563419	0.157389	0.0617109
26-30	0.0356181	0.0721637	0.0505205
26-30	0.0184197	0.0855147	0.0501494
26-30	0.0265773	0.169999	0.0782072
26-30	0.0419502	0.060387	0.0282189
26-30	0.0269975	0.104488	0.0479821
26-30	0.0316843	0.110503	0.0264348
26-30	0.0467153	0.132109	0.0387432
26-30	0.0376815	0.159995	0.0274693
26-30	0.029936	0.11529	0.0458489
26-30	0.0216104	0.119173	0.0675206
26-30	0.0336742	0.0504656	0.0501781
26-30	0.0310128	0.103049	0.0207595
26-30	0.0455744	0.108868	0.0517859
26-30	0.0362343	0.14026	0.0659961
26-30	0.036692	0.133343	0.0344188
26-30	0.0401242	0.0896567	0.0809364
26-30	0.0401321	0.110218	0.0199283
26-30	0.061	0.0677353	0.0400457
26-30	0.0288978	0.100651	0.045716
26-30	0.0471631	0.241342	0.063413
26-30	0.0397991	0.0892411	0.0783306
26-30	0.0356275	0.0548723	0.0425017
26-30	0.0382232	0.0794643	0.0329971
26-30	0.0262572	0.14127	0.0613049
26-30	0.0404683	0.0679543	0.0378004
26-30	0.0479224	0.14361	0.0589627
26-30	0.0455859	0.157979	0.0646865
26-30	0.0210916	0.132218	0.0539789
26-30	0.0328778	0.104499	0.0648038
26-30	0.0365322	0.0953774	0.0567439
26-30	0.040256	0.133861	0.0500486
26-30	0.056341	0.0852766	0.0585102
26-30	0.0410058	0.231842	0.0368161
26-30	0.0233027	0.220339	0.0636031
26-30	0.0497055	0.187975	0.0503995
26-30	0.0447248	0.080296	0.0650169
26-30	0.0268326	0.118098	0.0506704
26-30	0.0422109	0.149584	0.0369853
26-30	0.0298002	0.158194	0.0621395
26-30	0.0406159	0.222849	0.0698526
26-30	0.0293255	0.0383966	0.0495872
26-30	0.0448366	0.10059	0.0284553
26-30	0.0262997	0.131153	0.0599717
26-30	0.0702994	0.120401	0.0546527
26-30	0.0315376	0.0854684	0.0660153
26-30	0.0404624	0.140636	0.0691768
26-30	0.0579297	0.192091	0.0508609
26-30	0.0347522	0.18091	0.0503613
26-30	0.017845	0.124218	0.0567497
26-30	0.0536461	0.158782	0.0400198
26-30	0.0339072	0.143892	0.0452191
26-30	0.0350834	0.125144	0.0442623
26-30	0.0542938	0.114026	0.0207689
26-30	0.0146062	0.152999	0.0388547
26-30	0.03192	0.112657	0.0367405
26-30	0.044251	0.0637464	0.0571027
26-30	0.0527988	0.17499	0.0433732
26-30	0.0194046	0.0822145	0.0737147
26-30	0.0394818	0.0563267	0.049977
26-30	0.0378779	0.149208	0.0527076
26-30	0.0353933	0.137662	0.0435588
26-30	0.0288643	0.149249	0.0320365
26-30	0.0697528	0.0912386	0.0608387
26-30	0.0283752	0.156415	0.0253747
26-30	0.0289344	0.112415	0.0832501
26-30	0.042483	0.1426	0.0390289
26-30	0.0385153	0.0768559	0.0613223
26-30	0.0434673	0.176262	0.0405526
26-30	0.0323841	0.0960641	0.0494138
26-30	0.0558303	0.104969	0.0410097
26-30	0.0282154	0.104806	0.0420974
26-30	0.0443052	0.218635	0.0232541
26-30	0.0211928	0.222354	0.07248
26-30	0.029606	0.109146	0.0399905
26-30	0.0385905	0.099453	0.04828
26-30	0.0403531	0.0501427	0.0754017
26-30	0.0295837	0.186127	0.0491253
26-30	0.0743696	0.152341	0.0412968
26-30	0.0295639	0.126485	0.0525735
26-30	0.0300507	0.0488617	0.0439104
26-30	0.0366293	0.138707	0.0509979
26-30	0.0301566	0.234687	0.0363842
26-30	0.0417076	0.0491847	0.0443043
26-30	0.0336571	0.199677	0.0532279
26-30	0.0471414	0.173775	0.0386327
26-30	0.0254083	0.11227	0.0805569
26-30	0.0156135	0.181531	0.0505947
26-30	0.0247978	0.1241	0.0562351
26-30	0.0583019	0.179833	0.0632721
26-30	0.0388205	0.079493	0.046897
26-30	0.0354166	0.147271	0.0551076
26-30	0.0231772	0.109633	0.0308115
26-30	0.0328253	0.0887132	0.0434131
26-30	0.0898973	0.134985	0.078869
26-30	0.0270843	0.0997025	0.0847552
26-30	0.0282235	0.201811	0.0154727
26-30	0.0277678	0.152809	0.0312305
26-30	0.0323741	0.138583	0.03684
26-30	0.0285119	0.103562	0.0523638
26-30	0.0336248	0.0550829	0.0506975
26-30	0.0610391	0.122527	0.0288631
26-30	0.0512064	0.0718231	0.0620919
26-30	0.0608577	0.117728	0.042473
26-30	0.0304517	0.169661	0.0399664
26-30	0.0279637	0.107178	0.0659227
26-30	0.0418415	0.127027	0.0726637
26-30	0.0196927	0.178743	0.0388256
26-30	0.0198078	0.187968	0.0349443
26-30	0.0286857	0.127203	0.0470374
26-30	0.0266909	0.137673	0.0781802
26-30	0.0338334	0.206285	0.0741041
26-30	0.0556885	0.186782	0.0556667
26-30	0.0335396	0.0779192	0.0483172
26-30	0.0274806	0.15833	0.0460775
26-30	0.0510374	0.211546	0.0233978
26-30	0.072402	0.170903	0.0569741
26-30	0.0290634	0.169047	0.0369763
26-30	0.045353	0.0722978	0.0405919
26-30	0.0431691	0.255257	0.0600364
26-30	0.0403986	0.140745	0.0513153
26-30	0.0132874	0.117762	0.0341142
26-30	0.0609931	0.174407	0.0859894
26-30	0.0472811	0.0811833	0.0488058
26-30	0.0432322	0.125291	0.0567873
26-30	0.0310543	0.0592113	0.0667963
26-30	0.0895796	0.104704	0.0430667
26-30	0.0797123	0.13624	0.0820327
26-30	0.0155808	0.0940699	0.0304269
26-30	0.048895	0.33485	0.043706
26-30	0.025077	0.15372	0.0317565
26-30	0.0287797	0.0940529	0.0610573
26-30	0.032551	0.130507	0.060784
26-30	0.0342053	0.106103	0.0400421
26-30	0.028323	0.182496	0.0350692
26-30	0.021684	0.0789583	0.0404944
26-30	0.060304	0.0898812	0.035081
26-30	0.0279782	0.24426	0.0314551
26-30	0.0298043	0.0932256	0.0425139
26-30	0.0294272	0.127663	0.0513131
26-30	0.0258678	0.0849686	0.068887
26-30	0.031589	0.127546	0.0504652
26-30	0.0569857	0.111851	0.0352887
26-30	0.0385748	0.234921	0.0491251
26-30	0.019156	0.0829431	0.0567852
26-30	0.022552	0.163551	0.0637292
26-30	0.0306062	0.149585	0.0603799
26-30	0.0352137	0.0729696	0.0384396
26-30	0.0444355	0.100931	0.0267256
26-30	0.0495683	0.130629	0.0661029
26-30	0.0350888	0.139095	0.0531861
26-30	0.0410424	0.0503985	0.0328632
26-30	0.0406617	0.0884374	0.0456724
26-30	0.0529719	0.045918	0.0409124
26-30	0.0568842	0.0928816	0.0353046
26-30	0.0375048	0.0925847	0.0344357
26-30	0.0495718	0.0922061	0.0151746
26-30	0.0392785	0.066604	0.0469757
26-30	0.0419197	0.0970191	0.0614858
26-30	0.0436878	0.0900653	0.0828278
26-30	0.0781994	0.149456	0.0439127
26-30	0.0414696	0.155904	0.0471667
26-30	0.0442189	0.162452	0.0320685
26-30	0.0453408	0.140918	0.029182
26-30	0.0333365	0.175355	0.0580081
26-30	0.0295171	0.168488	0.0379709
26-30	0.0271301	0.0828399	0.0599168
26-30	0.0356927	0.274021	0.0446831
26-30	0.0310148	0.139044	0.0313649
26-30	0.0777388	0.163219	0.0355648
26-30	0.0436317	0.162931	0.0463286
26-30	0.0315922	0.167637	0.0796986
26-30	0.0282482	0.141827	0.0582536
26-30	0.0242283	0.151556	0.0613103
26-30	0.0180055	0.221847	0.0354395
26-30	0.0277102	0.113655	0.0548868
26-30	0.0286147	0.062455	0.0452966
26-30	0.0469185	0.233843	0.0273388
26-30	0.0241088	0.100102	0.0598674
26-30	0.0275028	0.146305	0.0573159
26-30	0.0211471	0.169503	0.056089
26-30	0.0418042	0.162273	0.0550574
26-30	0.0289087	0.263759	0.027105
26-30	0.0521692	0.111681	0.0518738
26-30	0.034133	0.0828137	0.0438813
26-30	0.0839273	0.191426	0.0493039
26-30	0.0309017	0.177592	0.0384743
26-30	0.0352705	0.0531273	0.0441142
26-30	0.0318977	0.143423	0.0627678
26-30	0.0205539	0.0898143	0.064626
26-30	0.0118306	0.125931	0.0378509
26-30	0.0728966	0.155115	0.0536335
26-30	0.0229045	0.107459	0.0374035
26-30	0.0255277	0.168834	0.0793018
26-30	0.0343613	0.113597	0.0841453
26-30	0.0107369	0.118746	0.0774339
26-30	0.0234688	0.0827941	0.0363535
26-30	0.0322406	0.152353	0.0665616
26-30	0.0354159	0.0658296	0.0440897
26-30	0.0347843	0.0617827	0.0277195
26-30	0.00612284	0.0500938	0.0406273
26-30	0.0391176	0.116493	0.0228072
26-30	0.0349936	0.165334	0.0546129
26-30	0.0376305	0.192857	0.0501129
26-30	0.0630246	0.226123	0.0575402
26-30	0.0419676	0.129254	0.0627152
26-30	0.0564339	0.115578	0.054603
26-30	0.0389748	0.0960153	0.0727927
26-30	0.0188552	0.118904	0.034254
26-30	0.0511302	0.10921	0.0683959
26-30	0.0253543	0.129067	0.0322114
26-30	0.0316827	0.124715	0.0361417
26-30	0.0360955	0.211893	0.0260837
26-30	0.0353798	0.204744	0.0511618
26-30	0.0270152	0.175003	0.0303933
26-30	0.0412558	0.0951375	0.0284129
26-30	0.046558	0.118857	0.0471872
26-30	0.0271189	0.112702	0.0240448
26-30	0.0265545	0.0961863	0.0378304
26-30	0.029351	0.157856	0.0807554
26-30	0.0290654	0.118126	0.0269024
26-30	0.020571	0.147221	0.041561
26-30	0.0283448	0.0936769	0.0355297
26-30	0.0210966	0.26659	0.0400127
26-30	0.0401406	0.197721	0.0617824
26-30	0.043937	0.0955777	0.0517187
26-30	0.0257348	0.23956	0.0675808
26-30	0.0410187	0.0639446	0.0698202
26-30	0.0329477	0.0760624	0.0270756
26-30	0.0253519	0.17449	0.062217
26-30	0.0172094	0.197718	0.0392397
26-30	0.0539783	0.0959148	0.0580531
26-30	0.0651695	0.100023	0.0426492
26-30	0.0283501	0.0733118	0.0371419
26-30	0.0439633	0.0857906	0.0389292
26-30	0.0246794	0.11409	0.0456774
26-30	0.0326762	0.103369	0.0286946
26-30	0.0233138	0.106805	0.0493097
26-30	0.0156317	0.142101	0.0557906
26-30	0.0291427	0.100401	0.0574259
26-30	0.0313955	0.218535	0.0664831
26-30	0.0357306	0.0591779	0.0382999
26-30	0.0531553	0.162009	0.0406552
26-30	0.0394307	0.0698377	0.102995
26-30	0.0262719	0.0890677	0.0484488
26-30	0.0238819	0.187198	0.0501707
26-30	0.0482384	0.179072	0.0489608
26-30	0.02738	0.0899937	0.0651051
26-30	0.0407229	0.0856239	0.0428782
26-30	0.0187471	0.103157	0.0595119
26-30	0.0336251	0.160266	0.067749
26-30	0.0465056	0.113531	0.0431291
26-30	0.032517	0.0419658	0.0509585
26-30	0.0340456	0.170166	0.0537334
26-30	0.0253596	0.138474	0.0613968
26-30	0.0485097	0.101886	0.0379165
26-30	0.0272132	0.102292	0.0724819
26-30	0.0205051	0.2036	0.0366114
26-30	0.01715	0.0795247	0.0614881
26-30	0.0343859	0.140718	0.031826
26-30	0.0263975	0.12436	0.0527969
26-30	0.0535561	0.0895611	0.0669158
26-30	0.0424212	0.143591	0.0513024
26-30	0.0226534	0.162293	0.0442678
26-30	0.0622307	0.135485	0.0378034
26-30	0.031947	0.146029	0.0671975
26-30	0.0258865	0.129002	0.0515162
26-30	0.0398223	0.106335	0.029886
26-30	0.022803	0.262772	0.0827588
26-30	0.0344044	0.10242	0.0665228
26-30	0.029951	0.174723	0.0608862
26-30	0.0348007	0.144394	0.0294015
26-30	0.0435449	0.0556729	0.0452033
26-30	0.0232597	0.0869601	0.0615146
26-30	0.0444285	0.110016	0.0380428
26-30	0.0247392	0.18857	0.0461666
26-30	0.0514431	0.162793	0.053881
26-30	0.0242116	0.0769083	0.0733473
26-30	0.0429587	0.134093	0.0370314
26-30	0.0211744	0.114017	0.0525928
26-30	0.0334955	0.130803	0.0575516
26-30	0.0353752	0.181967	0.0557358
26-30	0.037695	0.126694	0.0470595
26-30	0.0427955	0.117752	0.0556258
26-30	0.0312562	0.208974	0.0510385
26-30	0.0440301	0.12214	0.0524051
26-30	0.0197837	0.151396	0.0278537
26-30	0.0392528	0.141678	0.0563292
26-30	0.0566784	0.186921	0.0638657
26-30	0.0124975	0.192715	0.0572434
26-30	0.0603686	0.113786	0.0304468
26-30	0.0356827	0.187667	0.0572389
26-30	0.0320433	0.0907331	0.0415817
26-30	0.046843	0.070944	0.0584779
26-30	0.0458136	0.10403	0.0426825
26-30	0.0505167	0.134948	0.0282446
26-30	0.0297424	0.0666107	0.0527849
26-30	0.0372258	0.0739112	0.0392207
26-30	0.0534578	0.0800118	0.0323513
26-30	0.0318283	0.13561	0.0406277
26-30	0.0333873	0.113766	0.0713378
26-30	0.0334733	0.206934	0.0341796
26-30	0.0225784	0.159449	0.0378283
26-30	0.030824	0.106956	0.0519513
26-30	0.0289439	0.210761	0.0584502
26-30	0.026423	0.121513	0.079113
26-30	0.0425523	0.131269	0.0607354
26-30	0.0299338	0.163941	0.0455323
26-30	0.0380874	0.125207	0.0533816
26-30	0.0276403	0.0962176	0.0907363
26-30	0.0387078	0.118218	0.0307746
26-30	0.0218564	0.0949173	0.0326384
26-30	0.0368607	0.109272	0.0195115
26-30	0.047515	0.169965	0.0545083
26-30	0.0490206	0.139817	0.0670624
26-30	0.0368745	0.175711	0.0495849
26-30	0.0165778	0.111952	0.0415008
26-30	0.0371773	0.0835894	0.0771288
26-30	0.0355899	0.130192	0.0677897
26-30	0.0325278	0.0438346	0.044234
26-30	0.0388185	0.136493	0.0713088
26-30	0.0399634	0.172191	0.0251183
26-30	0.0585588	0.109042	0.030347
26-30	0.0272306	0.0906824	0.0357778
26-30	0.0200228	0.219402	0.0466654
26-30	0.0537105	0.185939	0.0236594
26-30	0.0314273	0.096368	0.0739983
26-30	0.0225255	0.189828	0.0394885
26-30	0.0289879	0.150896	0.081219
26-30	0.0210744	0.0829894	0.0741891
26-30	0.0449764	0.0987451	0.0792221
26-30	0.0574594	0.119198	0.0324679
26-30	0.0317187	0.104199	0.0292393
26-30	0.0487421	0.151975	0.0652398
26-30	0.0260672	0.172245	0.0437669
26-30	0.0238174	0.139841	0.0332614
26-30	0.0296407	0.126633	0.0567438
26-30	0.0409171	0.0767722	0.0284767
26-30	0.0326838	0.296405	0.0430679
26-30	0.0361357	0.0853794	0.0225096
26-30	0.0324314	0.168008	0.0657209
26-30	0.0574637	0.112523	0.0545475
26-30	0.0446554	0.0824795	0.062159
26-30	0.061105	0.0932488	0.0302705
26-30	0.0504687	0.16502	0.035821
26-30	0.0347525	0.0675032	0.0255397
26-30	0.0390129	0.0728169	0.0444899
26-30	0.038995	0.0655097	0.0279784
26-30	0.0332504	0.126871	0.0630628
26-30	0.0246913	0.114669	0.069998
26-30	0.0360099	0.125069	0.0443804
26-30	0.0401028	0.0777719	0.0631617
26-30	0.0253372	0.1399	0.0276192
26-30	0.0186041	0.0885261	0.0626941
26-30	0.0343743	0.150234	0.0559941
26-30	0.0566686	0.10911	0.0606965
26-30	0.0447875	0.0499605	0.0649482
26-30	0.0415797	0.0548828	0.0301347
26-30	0.0425165	0.0724745	0.0510879
26-30	0.0173908	0.25106	0.0445332
26-30	0.0210581	0.0584551	0.0526439
26-30	0.0341876	0.0993741	0.0292131
26-30	0.0207942	0.0848565	0.0788054
26-30	0.0327767	0.130224	0.0447179
26-30	0.0399823	0.136382	0.0691529
26-30	0.0248959	0.167135	0.0597691
26-30	0.0559192	0.118756	0.0467756
26-30	0.0446444	0.11451	0.0395667
26-30	0.0254452	0.175005	0.022769
26-30	0.0424471	0.242986	0.0441691
26-30	0.0137784	0.234291	0.0314114
26-30	0.0599255	0.13278	0.0539467
26-30	0.0225265	0.178472	0.0544667
26-30	0.0558117	0.137951	0.0478221
26-30	0.0281811	0.0874881	0.0430654
26-30	0.0412171	0.0922687	0.053242
26-30	0.0178417	0.104175	0.0351552
26-30	0.038652	0.0776502	0.0280181
26-30	0.0399796	0.195039	0.0524086
26-30	0.0269107	0.170256	0.0520428
26-30	0.027287	0.160114	0.0432869
26-30	0.0556394	0.200117	0.0523021
26-30	0.0276618	0.122811	0.0447199
26-30	0.0383403	0.106958	0.0425054
26-30	0.037702	0.104612	0.0514322
26-30	0.0289933	0.150971	0.0608471
26-30	0.0522912	0.16381	0.0580169
26-30	0.0138379	0.192855	0.0505724
26-30	0.032703	0.175811	0.0507962
26-30	0.0334716	0.131947	0.0539282
26-30	0.0530495	0.119816	0.038264
26-30	0.0281536	0.174646	0.0410801
26-30	0.019801	0.0947391	0.0473971
26-30	0.0216005	0.111724	0.0463311
26-30	0.0284897	0.122302	0.0899429
26-30	0.0311306	0.187751	0.0677071
26-30	0.0382081	0.155456	0.043594
26-30	0.0323043	0.101006	0.0593181
26-30	0.0544876	0.114717	0.0386954
26-30	0.0330041	0.120894	0.0575298
26-30	0.0251882	0.125125	0.0599016
26-30	0.0419541	0.174804	0.0640387
26-30	0.0335781	0.147047	0.0282716
26-30	0.0202603	0.131131	0.0663351
26-30	0.0352167	0.155009	0.0824465
26-30	0.0265405	0.213855	0.0586647
26-30	0.0290372	0.134631	0.0400289
26-30	0.0366011	0.0973966	0.0372189
26-30	0.0565677	0.164894	0.074861
26-30	0.0437665	0.167346	0.0417987
26-30	0.0557359	0.154578	0.0357357
26-30	0.0457225	0.162091	0.0531091
26-30	0.0532057	0.135639	0.0347251
26-30	0.0414518	0.193903	0.0524756
26-30	0.0647076	0.11374	0.0451354
26-30	0.0350304	0.112691	0.0513067
26-30	0.0342865	0.166997	0.0743733
26-30	0.0201286	0.217557	0.0728988
26-30	0.0499115	0.133391	0.0397244
26-30	0.0415019	0.164605	0.0669338
26-30	0.0332332	0.268721	0.0399976
26-30	0.0285362	0.184627	0.0761005
26-30	0.0275174	0.130813	0.0272797
26-30	0.0431711	0.228908	0.0534932
26-30	0.0243325	0.100218	0.0663892
26-30	0.0519033	0.163681	0.057888
26-30	0.0288104	0.147148	0.0774859
26-30	0.0706363	0.121065	0.0549911
26-30	0.0416821	0.0557521	0.047053
26-30	0.0250751	0.212378	0.0660266
26-30	0.0179063	0.106449	0.0492398
26-30	0.0187426	0.117664	0.0426417
26-30	0.0457695	0.100203	0.0283528
26-30	0.0262967	0.143691	0.0320741
26-30	0.0569968	0.160159	0.0568505
26-30	0.0227719	0.107927	0.0545964
26-30	0.034517	0.16302	0.0307606
26-30	0.0291721	0.121114	0.0333334
26-30	0.0513946	0.109041	0.0368442
26-30	0.0280893	0.0944516	0.0449907
26-30	0.0452034	0.11516	0.04255
26-30	0.0613719	0.0830777	0.0665099
26-30	0.0318883	0.150359	0.0489303
26-30	0.075372	0.0704718	0.0736109
26-30	0.0704125	0.185724	0.0412985
26-30	0.0585052	0.111803	0.0540368
26-30	0.0410833	0.192382	0.0447125
26-30	0.0290349	0.0952909	0.066036
26-30	0.0250884	0.193418	0.0374753
26-30	0.030389	0.130112	0.0407432
26-30	0.0300692	0.124859	0.0450183
26-30	0.0296921	0.0863337	0.0337843
26-30	0.0291133	0.11707	0.0498355
26-30	0.0283385	0.102519	0.0772799
26-30	0.0293779	0.266497	0.069941
26-30	0.0371383	0.0966475	0.0719853
26-30	0.0541798	0.127464	0.0416057
26-30	0.0266274	0.0937857	0.0470622
26-30	0.0224412	0.0576034	0.0402856
26-30	0.0490028	0.154267	0.0522155
26-30	0.0299266	0.148858	0.050015
26-30	0.0425926	0.172071	0.0557568
26-30	0.025176	0.0866666	0.0581792
26-30	0.0272254	0.0734667	0.0399043
26-30	0.0332135	0.101059	0.0346243
26-30	0.0169735	0.195741	0.0476954
26-30	0.0518629	0.143282	0.0346023
26-30	0.0260995	0.129166	0.0431158
26-30	0.0432421	0.109828	0.0385307
26-30	0.0443275	0.180417	0.0892371
26-30	0.0429701	0.160657	0.061132
26-30	0.0547494	0.163303	0.0577927
26-30	0.0338145	0.162357	0.0719443
26-30	0.0772268	0.0561429	0.032957
26-30	0.0398119	0.106737	0.0305758
26-30	0.0311879	0.155316	0.0479391
26-30	0.0371772	0.0974799	0.0620677
26-30	0.0323319	0.226809	0.0625372
26-30	0.0264723	0.0609835	0.0428347
31-35	0.0333336	0.128462	0.0491329
31-35	0.0671949	0.187983	0.0496512
31-35	0.0303925	0.12795	0.0343673
31-35	0.0458358	0.164012	0.0719575
31-35	0.0351733	0.0673692	0.0845427
31-35	0.0538093	0.0777014	0.0611074
31-35	0.032371	0.135905	0.0554149
31-35	0.0293757	0.208835	0.0767775
31-35	0.0414106	0.102077	0.055456
31-35	0.0302462	0.182993	0.0616016
31-35	0.0271354	0.133953	0.0321919
31-35	0.0470227	0.103453	0.0680233
31-35	0.0380975	0.295692	0.0482592
31-35	0.0150559	0.0568267	0.074076
31-35	0.0289142	0.105132	0.0666779
31-35	0.0640885	0.105747	0.031504
31-35	0.0395052	0.210807	0.0690745
31-35	0.0222416	0.101803	0.0367482
31-35	0.0383392	0.0702304	0.0738062
31-35	0.0425462	0.133835	0.0661956
31-35	0.0513601	0.0707894	0.0397496
31-35	0.0274519	0.0854643	0.0393134
31-35	0.0558614	0.155897	0.0607631
31-35	0.0350665	0.0719722	0.0524872
31-35	0.0180484	0.0852654	0.0483321
31-35	0.0270971	0.171299	0.0822229
31-35	0.0416213	0.0584957	0.0273031
31-35	0.0266909	0.0986323	0.0478428
31-35	0.0307098	0.110962	0.02751
31-35	0.0465767	0.127212	0.0371065
31-35	0.0365081	0.162888	0.0275318
31-35	0.0304372	0.115375	0.0440343
31-35	0.021696	0.115297	0.0664672
31-35	0.0338237	0.0523585	0.0482707
31-35	0.0305882	0.106273	0.0208021
31-35	0.0448413	0.107174	0.0483636
31-35	0.0358485	0.135257	0.0636416
31-35	0.0361852	0.126819	0.0326624
31-35	0.0397116	0.089654	0.0787447
31-35	0.0407761	0.112275	0.0194966
31-35	0.0596823	0.067992	0.0386048
31-35	0.0276587	0.0986594	0.045298
31-35	0.0475578	0.239863	0.0651121
31-35	0.0395785	0.0882173	0.0747936
31-35	0.0343361	0.0568724	0.0430711
31-35	0.0373034	0.0802196	0.0329284
31-35	0.0265726	0.144745	0.0606157
31-35	0.0391967	0.068425	0.0388705
31-35	0.0462578	0.142168	0.0603137
31-35	0.0463345	0.163268	0.0648005
31-35	0.0212552	0.132293	0.0557552
31-35	0.031693	0.104793	0.0614795
31-35	0.036412	0.094701	0.0577449
31-35	0.0387167	0.137614	0.051209
31-35	0.0594275	0.0854537	0.0599677
31-35	0.0396612	0.236689	0.0371321
31-35	0.024008	0.223027	0.0630803
31-35	0.0493131	0.181501	0.047565
31-35	0.0451189	0.0810392	0.0644264
31-35	0.0259894	0.118879	0.0502131
31-35	0.0423293	0.149768	0.0376858
31-35	0.0283362	0.16381	0.0619635
31-35	0.0403324	0.215639	0.0705114
31-35	0.0298742	0.0389381	0.0500751
31-35	0.0435153	0.100653	0.0279511
31-35	0.0251048	0.129257	0.0575349
31-35	0.0682446	0.121091	0.0552524
31-35	0.0314414	0.0809349	0.0651787
31-35	0.0428331	0.137487	0.0679194
31-35	0.0561679	0.187858	0.0492515
31-35	0.0341838	0.17569	0.048107
31-35	0.017558	0.12616	0.0546624
31-35	0.0524238	0.16056	0.0401002
31-35	0.0328869	0.144112	0.0446512
31-35	0.0341796	0.123299	0.0448219
31-35	0.0539329	0.109916	0.0205812
31-35	0.01488	0.142776	0.0379595
31-35	0.0322138	0.112425	0.0365547
31-35	0.0434603	0.0623248	0.0578837
31-35	0.0536421	0.175174	0.0412262
31-35	0.0192915	0.0774066	0.0744499
31-35	0.0374392	0.0543122	0.0483691
31-35	0.0376724	0.149726	0.0515957
31-35	0.0343439	0.135328	0.0445014
31-35	0.028081	0.152345	0.0315964
31-35	0.0718083	0.0895168	0.0601237
31-35	0.02687	0.152716	0.0256078
31-35	0.0282229	0.111929	0.084588
31-35	0.0411878	0.138675	0.039613
31-35	0.0375465	0.0752011	0.0620376
31-35	0.0423056	0.172856	0.0400316
31-35	0.0326541	0.0945375	0.0470499
31-35	0.0530206	0.105066	0.0398392
31-35	0.0279906	0.104151	0.0421085
31-35	0.0428943	0.224703	0.0246138
31-35	0.0210588	0.227423	0.0698844
31-35	0.0290311	0.10284	0.041715
31-35	0.039557	0.100733	0.0474169
31-35	0.0402242	0.0510452	0.0729889
31-35	0.029465	0.182327	0.0514058
31-35	0.072567	0.149696	0.0398722
31-35	0.0298578	0.12535	0.0517825
31-35	0.0300043	0.0500442	0.041973
31-35	0.0360375	0.142279	0.0502512
31-35	0.0282654	0.230095	0.0378259
31-35	0.042008	0.0487385	0.0448184
31-35	0.0341578	0.203233	0.051243
31-35	0.0470633	0.171785	0.037909
31-35	0.025389	0.111151	0.078829
31-35	0.0158336	0.176281	0.0495404
31-35	0.0244499	0.126516	0.0552221
31-35	0.0562076	0.181935	0.0623949
31-35	0.0371634	0.0796587	0.0437884
31-35	0.0346423	0.149053	0.0525389
31-35	0.0228374	0.107925	0.0296903
31-35	0.0318736	0.0847404	0.0438502
31-35	0.0894755	0.137376	0.0806865
31-35	0.0275641	0.0950813	0.0923614
31-35	0.0285798	0.201759	0.0155319
31-35	0.0275942	0.15097	0.0299184
31-35	0.0323406	0.134413	0.0363561
31-35	0.0296826	0.103637	0.0505008
31-35	0.0330345	0.0545524	0.0498224
31-35	0.0615333	0.123258	0.0284589
31-35	0.0508984	0.072579	0.0644874
31-35	0.0613883	0.119172	0.0416429
31-35	0.0293321	0.167509	0.03976
31-35	0.0276511	0.106126	0.0643881
31-35	0.0424471	0.125071	0.0721252
31-35	0.0193083	0.179504	0.0388001
31-35	0.0192551	0.188656	0.0348776
31-35	0.0278619	0.126837	0.0466043
31-35	0.0265982	0.142584	0.0755068
31-35	0.032766	0.207701	0.0757936
31-35	0.0576689	0.178633	0.0543639
31-35	0.032645	0.0791205	0.0487896
31-35	0.026916	0.161539	0.0456752
31-35	0.0486824	0.205868	0.0232944
31-35	0.0688381	0.167257	0.0563423
31-35	0.0291826	0.171543	0.0373619
31-35	0.0439812	0.0719497	0.0405728
31-35	0.0418672	0.254487	0.0601256
31-35	0.0407933	0.133609	0.0501775
31-35	0.0132151	0.122394	0.0329803
31-35	0.0628088	0.170268	0.0875632
31-35	0.047359	0.0784256	0.0476209
31-35	0.0417947	0.133352	0.0546412
31-35	0.0305642	0.0588244	0.0654931
31-35	0.0889362	0.108389	0.0436361
31-35	0.0831262	0.138572	0.0789617
31-35	0.0163222	0.0956057	0.02928
31-35	0.0479213	0.330335	0.0435218
31-35	0.0244292	0.15539	0.0307968
31-35	0.0291974	0.0931454	0.0610806
31-35	0.0323333	0.133963	0.0599054
31-35	0.0344428	0.104903	0.0407823
31-35	0.0278062	0.180433	0.0358711
31-35	0.0213355	0.0735985	0.0407262
31-35	0.0591175	0.0925123	0.0341573
31-35	0.0285051	0.242562	0.0300174
31-35	0.0300785	0.0950441	0.0434923
31-35	0.0281828	0.127132	0.0513831
31-35	0.026047	0.0841282	0.0687527
31-35	0.0312356	0.131886	0.049113
31-35	0.0560822	0.113622	0.0341858
31-35	0.0368809	0.243135	0.0479361
31-35	0.0181115	0.0805098	0.0578835
31-35	0.0217962	0.15388	0.0634385
31-35	0.029467	0.153956	0.0597729
31-35	0.0328625	0.0750251	0.0382027
31-35	0.0438925	0.101615	0.0261578
31-35	0.0496134	0.131313	0.0671396
31-35	0.0350713	0.139386	0.0500795
31-35	0.0401319	0.0494198	0.0338237
31-35	0.0407027	0.0901728	0.0450062
31-35	0.0533179	0.0454236	0.0404994
31-35	0.0553692	0.094775	0.035741
31-35	0.0374301	0.0923283	0.0343093
31-35	0.0468007	0.0928831	0.0151498
31-35	0.039618	0.0679713	0.0448383
31-35	0.0414032	0.0977617	0.0608888
31-35	0.0436627	0.0897204	0.0825722
31-35	0.0737614	0.143411	0.0433549
31-35	0.0388872	0.157444	0.0457595
31-35	0.0424142	0.165467	0.0311213
31-35	0.0454851	0.138331	0.0295312
31-35	0.0330361	0.181152	0.0614509
31-35	0.0277255	0.173607	0.0367421
31-35	0.0269015	0.0824277	0.0616092
31-35	0.0348435	0.272237	0.0452448
31-35	0.0304764	0.138257	0.0310294
31-35	0.0770326	0.164333	0.0348503
31-35	0.0442501	0.15951	0.04762
31-35	0.0317282	0.172844	0.0808219
31-35	0.028817	0.140019	0.0581154
31-35	0.0234116	0.149393	0.0588683
31-35	0.0181466	0.217027	0.0359809
31-35	0.027637	0.115033	0.0567592
31-35	0.029133	0.0627328	0.0466583
31-35	0.0454984	0.237222	0.0271225
31-35	0.0244015	0.0967291	0.0570742
31-35	0.0278874	0.147232	0.0575567
31-35	0.021244	0.175185	0.0549868
31-35	0.0406318	0.164539	0.0541737
31-35	0.0292322	0.257619	0.0264794
31-35	0.0497665	0.114659	0.0500468
31-35	0.0346333	0.0836572	0.0456323
31-35	0.0837735	0.188722	0.0472359
31-35	0.0299999	0.173462	0.0381624
31-35	0.0357975	0.0520598	0.0460392
31-35	0.0318789	0.136036	0.0619554
31-35	0.020618	0.0863982	0.0642471
31-35	0.0116479	0.121964	0.0378894
31-35	0.0709412	0.157309	0.0515285
31-35	0.0230216	0.101734	0.038588
31-35	0.0255241	0.168985	0.0814059
31-35	0.0328063	0.115281	0.0805553
31-35	0.0105532	0.121278	0.0759284
31-35	0.0230517	0.0841262	0.0360939
31-35	0.031968	0.151863	0.0665144
31-35	0.0361332	0.0642632	0.0429508
31-35	0.0340796	0.0590628	0.0270331
31-35	0.00598904	0.0501619	0.039333
31-35	0.0367656	0.1108	0.0226487
31-35	0.0348767	0.166843	0.0544225
31-35	0.036431	0.190088	0.0490099
31-35	0.0618268	0.223943	0.0575394
31-35	0.0405821	0.128791	0.0626053
31-35	0.0553401	0.114864	0.0540013
31-35	0.0391369	0.0930805	0.0720031
31-35	0.018495	0.120477	0.0331691
31-35	0.0532323	0.106095	0.0659788
31-35	0.0250402	0.127527	0.030794
31-35	0.030172	0.12414	0.0360501
31-35	0.0343357	0.207886	0.0259029
31-35	0.0353664	0.197813	0.0507535
31-35	0.0272767	0.170033	0.0296533
31-35	0.0401897	0.0955621	0.0277203
31-35	0.0472695	0.11656	0.0487869
31-35	0.0270195	0.112052	0.0236118
31-35	0.0263401	0.0923936	0.0379446
31-35	0.0297381	0.149097	0.0795607
31-35	0.027633	0.121763	0.0268813
31-35	0.0199145	0.144005	0.0399377
31-35	0.0268332	0.0953209	0.0358581
31-35	0.0214828	0.262194	0.0405321
31-35	0.039522	0.189833	0.0604025
31-35	0.0427627	0.0943229	0.0524983
31-35	0.0256291	0.243482	0.0685945
31-35	0.0396199	0.0657499	0.0684862
31-35	0.0324226	0.0765481	0.0267223
31-35	0.02527	0.176896	0.0622278
31-35	0.0176206	0.194491	0.0387762
31-35	0.0537236	0.0940971	0.0577572
31-35	0.0644474	0.0984589	0.0439693
31-35	0.0285471	0.0752857	0.0378726
31-35	0.043993	0.0823056	0.0384181
31-35	0.0247152	0.110019	0.0444013
31-35	0.0321471	0.0983003	0.0291865
31-35	0.0237617	0.107268	0.0484002
31-35	0.0156719	0.142943	0.0545889
31-35	0.0285137	0.0988653	0.0592705
31-35	0.0295566	0.212995	0.0641377
31-35	0.0358041	0.0569303	0.0376278
31-35	0.0536889	0.158166	0.0408435
31-35	0.0406067	0.0664979	0.101047
31-35	0.0267061	0.0881413	0.0475605
31-35	0.0243814	0.192198	0.050162
31-35	0.048824	0.175317	0.0494027
31-35	0.0267107	0.0890352	0.0657137
31-35	0.0412751	0.0830213	0.0422807
31-35	0.0181157	0.102902	0.0591358
31-35	0.0333018	0.154938	0.0669264
31-35	0.0451842	0.113214	0.0424412
31-35	0.0341031	0.041315	0.0524847
31-35	0.0328323	0.172182	0.052195
31-35	0.0257258	0.136449	0.0602588
31-35	0.0497395	0.0996418	0.0369971
31-35	0.0272102	0.101446	0.0702776
31-35	0.0205078	0.204116	0.0373104
31-35	0.0171696	0.0798106	0.0605995
31-35	0.0342369	0.14236	0.0319056
31-35	0.0258751	0.129258	0.0511311
31-35	0.0538617	0.092154	0.0711556
31-35	0.0421719	0.145272	0.0496474
31-35	0.0226863	0.162012	0.0429184
31-35	0.0578345	0.128514	0.0381179
31-35	0.0303058	0.147676	0.0661553
31-35	0.0254295	0.129207	0.05141
31-35	0.0387795	0.103794	0.0301145
31-35	0.0220416	0.261605	0.0797706
31-35	0.0332846	0.101772	0.0643928
31-35	0.0294017	0.173809	0.0591546
31-35	0.0353227	0.140238	0.029154
31-35	0.041902	0.0543247	0.0429959
31-35	0.0232518	0.082772	0.0595431
31-35	0.0428317	0.112299	0.0380185
31-35	0.0235235	0.187067	0.0473922
31-35	0.0501465	0.158436	0.0525361
31-35	0.0254389	0.0753275	0.0750444
31-35	0.0418169	0.130321	0.0361533
31-35	0.0215548	0.114373	0.0513732
31-35	0.0332631	0.126738	0.0559604
31-35	0.0341098	0.179458	0.0561148
31-35	0.0370668	0.123092	0.0457427
31-35	0.0432098	0.115145	0.0559426
31-35	0.0317031	0.215633	0.0512783
31-35	0.0446032	0.119101	0.0513599
31-35	0.0195414	0.158426	0.0282053
31-35	0.0389733	0.145232	0.0575594
31-35	0.0553728	0.191504	0.0631835
31-35	0.0126786	0.18759	0.0553229
31-35	0.0607947	0.111094	0.0293778
31-35	0.0364148	0.181858	0.057648
31-35	0.0314839	0.0856411	0.0409504
31-35	0.0461581	0.0701375	0.0567257
31-35	0.0448792	0.105709	0.0412824
31-35	0.0511325	0.133988	0.0275168
31-35	0.0309934	0.063288	0.0533394
31-35	0.0353504	0.0741361	0.0385402
31-35	0.0538456	0.0773143	0.0333744
31-35	0.0326563	0.131523	0.0398749
31-35	0.0322128	0.10804	0.071395
31-35	0.0325314	0.208813	0.0343384
31-35	0.0223949	0.155411	0.0362107
31-35	0.0299373	0.104029	0.0490825
31-35	0.029621	0.209657	0.0587275
31-35	0.0254237	0.123435	0.0766989
31-35	0.0440094	0.128344	0.0597806
31-35	0.0303227	0.170032	0.0454613
31-35	0.0393552	0.123398	0.0539393
31-35	0.0284165	0.101296	0.0923598
31-35	0.0387516	0.115905	0.0301142
31-35	0.0223366	0.092863	0.0305222
31-35	0.0364022	0.1091	0.01941
31-35	0.0469119	0.163573	0.0547217
31-35	0.0503846	0.135821	0.0662203
31-35	0.0360781	0.181318	0.0476908
31-35	0.0159033	0.108287	0.0406611
31-35	0.0383584	0.0826584	0.0781792
31-35	0.0349004	0.127369	0.0676847
31-35	0.0310186	0.0444801	0.0458638
31-35	0.0380756	0.136704	0.0683702
31-35	0.0378969	0.164712	0.0245481
31-35	0.0589284	0.113697	0.0281894
31-35	0.0268949	0.0896935	0.0377145
31-35	0.0197617	0.225232	0.0478199
31-35	0.0536998	0.184985	0.0235246
31-35	0.0314763	0.0962486	0.0733746
31-35	0.0231523	0.188801	0.0399436
31-35	0.0290143	0.153151	0.0772404
31-35	0.0211698	0.0819231	0.0722357
31-35	0.0447694	0.0976841	0.0777644
31-35	0.0557621	0.119611	0.0309562
31-35	0.0307528	0.104402	0.0287356
31-35	0.0487034	0.150019	0.0629958
31-35	0.0267674	0.170764	0.0445175
31-35	0.0231017	0.1364	0.0343427
31-35	0.0287116	0.123687	0.0570907
31-35	0.0403107	0.0713949	0.0286856
31-35	0.0326607	0.303926	0.0428443
31-35	0.0352554	0.0829491	0.0228889
31-35	0.031855	0.167389	0.0672297
31-35	0.0583928	0.106352	0.0538067
31-35	0.0458154	0.0801622	0.0599001
31-35	0.0604395	0.0925585	0.0300817
31-35	0.0505852	0.167353	0.0372838
31-35	0.0356946	0.0671894	0.0253157
31-35	0.0390595	0.0713132	0.0453202
31-35	0.0400011	0.0621987	0.028624
31-35	0.0324365	0.122518	0.0608758
31-35	0.0251934	0.114831	0.0688312
31-35	0.0344916	0.120104	0.04164
31-35	0.0411032	0.0782871	0.0633689
31-35	0.0257029	0.129896	0.0278659
31-35	0.0180791	0.0873034	0.0630512
31-35	0.0353655	0.151436	0.0554086
31-35	0.0549382	0.106982	0.0603801
31-35	0.0438079	0.0502969	0.0661869
31-35	0.0418933	0.0561744	0.0293874
31-35	0.0418193	0.0725809	0.0507993
31-35	0.0169041	0.239269	0.0429175
31-35	0.0217278	0.0567074	0.0523766
31-35	0.0337507	0.0975067	0.0289713
31-35	0.0204145	0.0829341	0.0807145
31-35	0.032506	0.130499	0.0433049
31-35	0.0394274	0.135177	0.0688238
31-35	0.0241661	0.168251	0.0590583
31-35	0.0576098	0.117984	0.0453728
31-35	0.0448555	0.114137	0.0394
31-35	0.0253075	0.179916	0.022773
31-35	0.0425133	0.24248	0.0441564
31-35	0.0139881	0.226463	0.0303915
31-35	0.0604838	0.133223	0.0555724
31-35	0.0229944	0.177707	0.0522884
31-35	0.0535419	0.1377	0.0463017
31-35	0.0281391	0.0849368	0.0421079
31-35	0.0412887	0.0910012	0.0537399
31-35	0.0178579	0.106523	0.034398
31-35	0.0372727	0.0794419	0.0285691
31-35	0.0380642	0.188314	0.0522531
31-35	0.0267103	0.169306	0.0494905
31-35	0.0269277	0.155701	0.0430633
31-35	0.0551688	0.197266	0.0530302
31-35	0.0277398	0.123912	0.0424424
31-35	0.0399551	0.107023	0.0416891
31-35	0.0379004	0.100402	0.0523114
31-35	0.0293939	0.148894	0.0583934
31-35	0.0530437	0.164649	0.0552097
31-35	0.0140518	0.187423	0.0511432
31-35	0.033514	0.176302	0.0492562
31-35	0.0314922	0.127327	0.0546345
31-35	0.0541897	0.124981	0.0400881
31-35	0.0289753	0.171504	0.0413875
31-35	0.0199633	0.0941953	0.0461431
31-35	0.0212136	0.109682	0.0472
31-35	0.0289593	0.122422	0.087458
31-35	0.0293063	0.18711	0.0681953
31-35	0.0369294	0.15848	0.0439327
31-35	0.0324627	0.0995671	0.0580064
31-35	0.0546135	0.113837	0.0375998
31-35	0.0331086	0.122208	0.0536609
31-35	0.0243555	0.122865	0.0603525
31-35	0.0420515	0.173123	0.0652181
31-35	0.0334613	0.144881	0.0278685
31-35	0.0202814	0.135264	0.0669371
31-35	0.03504	0.14851	0.0781928
31-35	0.0265682	0.210803	0.0626451
31-35	0.0283661	0.132346	0.0411746
31-35	0.0361319	0.0939397	0.0357645
31-35	0.0548386	0.169112	0.0738975
31-35	0.0434389	0.16858	0.0414642
31-35	0.0552156	0.155574	0.0344516
31-35	0.0452434	0.156425	0.0514162
31-35	0.0539121	0.131949	0.0349197
31-35	0.039829	0.200217	0.0520905
31-35	0.0678477	0.110759	0.0414527
31-35	0.0336341	0.113304	0.0510098
31-35	0.0339108	0.166574	0.0734494
31-35	0.0199283	0.219095	0.0714588
31-35	0.0475866	0.130017	0.0406136
31-35	0.0422084	0.166763	0.0634879
31-35	0.0341229	0.266204	0.042027
31-35	0.0275547	0.183874	0.0761562
31-35	0.0274522	0.133095	0.0282598
31-35	0.0443595	0.226249	0.0526994
31-35	0.024251	0.0959332	0.0657558
31-35	0.0518343	0.15786	0.055681
31-35	0.029904	0.147383	0.0767376
31-35	0.0707692	0.119104	0.0550308
31-35	0.0411988	0.0547284	0.0459386
31-35	0.0240425	0.212298	0.0645601
31-35	0.0176749	0.105885	0.0480584
31-35	0.0185867	0.118568	0.0424852
31-35	0.0457594	0.100196	0.0285822
31-35	0.0262078	0.147326	0.0314288
31-35	0.0580219	0.158261	0.0562016
31-35	0.022518	0.106857	0.0537693
31-35	0.0341181	0.160832	0.0303046
31-35	0.0287355	0.117066	0.0340332
31-35	0.0496437	0.109538	0.0357498
31-35	0.0277989	0.0950915	0.045053
31-35	0.0435667	0.111257	0.0422553
31-35	0.0612438	0.0811728	0.0673442
31-35	0.031546	0.149601	0.0509484
31-35	0.0739812	0.0735802	0.070006
31-35	0.0671757	0.190408	0.0411411
31-35	0.0580543	0.112394	0.0529557
31-35	0.0391583	0.188405	0.0451121
31-35	0.0287065	0.0934272	0.0707828
31-35	0.0249888	0.183566	0.040454
31-35	0.0313279	0.131016	0.0406847
31-35	0.0301161	0.124745	0.0453752
31-35	0.0291886	0.0845419	0.0331075
31-35	0.0293651	0.119648	0.0510499
31-35	0.0273864	0.10684	0.0750335
31-35	0.0298423	0.262479	0.0699145
31-35	0.0368327	0.0977214	0.0731674
31-35	0.0534527	0.125013	0.0423085
31-35	0.0260397	0.0865662	0.0479538
31-35	0.0218903	0.0563452	0.041075
31-35	0.0464493	0.158512	0.0535537
31-35	0.028889	0.151937	0.0510211
31-35	0.0431711	0.169501	0.0559718
31-35	0.0246876	0.0845045	0.0597876
31-35	0.0269625	0.073955	0.0397618
31-35	0.0328633	0.101191	0.0340054
31-35	0.0163006	0.194134	0.0469142
31-35	0.0516458	0.146257	0.0340703
31-35	0.0257603	0.127413	0.0423517
31-35	0.0431857	0.111926	0.0391494
31-35	0.044711	0.185117	0.0897001
31-35	0.0430901	0.161088	0.0622218
31-35	0.0549112	0.160896	0.0564791
31-35	0.0329425	0.158098	0.0721869
31-35	0.077889	0.0545251	0.0329142
[truncated: 1,508 more rows]

## Sheet: Figure1F
Age_group	Route_to_disease	Kenya_Percentage	South_Africa_Percentage	Zambia_Percentage
16-20	ReinfFP	20.2576	38.2289	29.4904
21-25	ReinfFP	21.5858	42.4522	31.6145
26-30	ReinfFP	23.7772	44.777	35.049
31-35	ReinfFP	24.719	45.8367	37.2553
36-40	ReinfFP	25.3267	46.5324	38.1614
41-45	ReinfFP	25.5286	47.0157	38.8938
46-50	ReinfFP	26.1185	47.263	39.2876
16-20	FastProg	61.2499	49.9173	53.0556
21-25	FastProg	56.6532	45.485	45.9813
26-30	FastProg	52.5937	42.6527	39.8023
31-35	FastProg	50.4387	41.0556	35.7526
36-40	FastProg	49.0768	40.0056	33.5494
41-45	FastProg	48.184	39.1422	32.0495
46-50	FastProg	47.0953	38.7528	31.1981
16-20	SlowProg	18.4926	11.8538	17.4541
21-25	SlowProg	21.7611	12.0628	22.4043
26-30	SlowProg	23.6291	12.5703	25.1487
31-35	SlowProg	24.8423	13.1076	26.9921
36-40	SlowProg	25.5965	13.462	28.2892
41-45	SlowProg	26.2874	13.842	29.0567
46-50	SlowProg	26.7861	13.9842	29.5143

## Sheet: Figure1G
Route_to_disease	Percentage
FastProg	45.2246
ReinfFP	40.9881
SlowProg	13.7873
