# Supplementary material for: Addressing mechanism bias in model-based impact forecasts of new tuberculosis vaccines
Source: Nat Commun. 2023 Sep 1;14:5312. doi: 10.1038/s41467-023-40976-6 (PMC10474143; doi:10.1038/s41467-023-40976-6)
Supplement: Supplementary file 4 — Source data [file 41467_2023_40976_MOESM4_ESM.zip › Source_Data_August_1st/Figure_4.xlsx]

## Sheet: Ethiopia
Simulation_ID	IRR_M1	IRR_M2	IRR_M3	IRR_M4	IRR_M5	IRR_M6	IRR_M7	IRR_Bayesian_Average
1	2.27315	1.24506	1.4223	2.52865	7.1134	5.52992	3.75869	4.55431
2	3.37487	3.3421	0.192126	4.76511	8.2726	8.70664	4.85772	6.38043
3	3.35244	2.20308	2.10949	3.37945	6.70731	6.41852	5.66359	5.317
4	3.19203	1.55178	3.49607	3.2502	5.55443	4.99171	4.60859	4.45846
5	2.48835	2.16982	3.51856	3.72801	7.8094	7.02085	5.49682	5.68729
6	2.31883	2.45182	4.13996	2.93647	5.8192	6.89388	5.67769	4.99138
7	2.94555	1.90965	1.20316	3.11433	6.48483	6.24518	5.1084	5.01211
8	2.73442	1.46757	5.98239	2.19869	9.28541	7.99097	6.19865	6.08895
9	2.43493	2.75142	1.661	3.44862	7.13198	6.91137	5.89114	5.50271
10	2.42575	2.07229	1.65545	2.78425	7.35774	7.84204	5.75765	5.58071
11	2.16904	1.8909	4.88171	3.01164	7.46028	8.24887	6.35859	5.83316
12	3.42413	3.67866	3.92923	5.38465	7.09672	8.56648	6.70184	6.54849
13	2.91787	1.91182	4.67588	2.85641	6.71394	6.54192	5.43114	5.13679
14	2.57702	2.83701	3.69122	4.29471	5.92227	8.03736	6.73877	5.80164
15	3.16966	2.73725	4.21082	3.87108	8.77855	7.54923	6.22203	6.29696
16	2.83506	2.62729	2.6209	3.93308	7.28224	7.8759	6.08928	5.93562
17	2.86663	2.4251	2.13314	2.90985	6.50659	5.58462	5.38318	4.87892
18	3.05862	3.75046	3.0355	4.29629	6.84266	8.25552	6.07318	6.01559
19	2.35583	1.25912	1.5223	2.46051	5.66569	4.22161	4.48837	4.03317
20	2.61713	2.48781	3.33113	3.74391	8.07078	7.26598	5.0391	5.73911
21	3.1204	1.84439	2.8582	3.07154	5.06331	5.61021	5.22681	4.53996
22	2.87479	3.81385	3.45222	4.69021	8.66782	11.1929	8.14791	7.58753
23	2.37395	2.02765	2.80269	3.00841	7.66556	7.97781	5.5247	5.6887
24	2.76325	0.996028	2.62094	2.38898	6.68615	4.43082	4.27683	4.32356
25	2.6391	2.18483	2.05052	3.20849	6.82873	7.5655	5.38262	5.43039
26	2.61238	1.98422	3.21307	3.49582	6.08009	6.46626	4.75243	4.93893
27	2.82816	1.35646	5.06104	2.94678	6.76868	6.18727	5.19622	5.03505
28	2.80733	2.88442	2.30823	3.58644	5.53372	7.64105	5.65003	5.27295
29	2.61136	2.5	1.1445	3.35266	7.87317	6.51191	5.52096	5.53036
30	2.84293	1.97349	0.269572	3.32872	8.52849	8.09051	6.46336	6.23444
31	2.55295	1.16109	2.97612	2.27963	7.53289	5.35049	4.15499	4.67202
32	2.06447	2.25593	1.61244	3.87995	6.64513	6.31993	5.14216	5.15956
33	3.19352	1.83724	2.91367	3.30192	6.02102	5.70074	5.56268	4.92921
34	3.1747	1.51919	6.09499	3.15149	9.27074	7.36516	5.56894	6.08719
35	3.19937	3.67718	5.07713	4.32179	9.51699	9.74662	5.70391	6.97381
36	2.83835	1.65154	4.76355	2.66337	7.31607	5.59694	5.80567	5.10606
37	3.04736	2.77776	4.09182	3.34109	8.21161	8.01186	4.41145	5.77261
38	2.25141	2.12992	0.0733685	3.36333	7.11049	6.76988	4.84121	5.22133
39	3.10458	1.49662	2.186	2.80079	7.07516	5.97045	4.7942	4.98686
40	2.38637	2.0921	0.737497	2.80503	6.637	7.94231	5.97755	5.46002
41	3.17465	1.38361	3.66996	2.82944	6.47428	5.58299	3.93262	4.5956
42	2.59538	1.15037	3.73281	2.71786	7.1488	5.23676	4.92724	4.79912
43	2.99971	4.26081	2.74527	4.67549	6.89671	11.4944	7.58313	7.10212
44	2.87943	2.19935	2.7638	3.45551	7.93823	7.32085	5.5677	5.7784
45	2.93942	2.37205	3.58608	3.34342	7.91878	6.68791	6.3432	5.76854
46	3.63213	3.30557	3.1431	4.28747	8.40181	8.13836	7.18082	6.65701
47	2.99895	2.06927	3.79595	3.36626	7.98194	6.61009	5.13408	5.54402
48	2.05727	2.64426	3.59097	3.56032	5.21552	6.67548	5.78247	4.92319
49	2.43617	1.97035	3.67702	3.4932	5.90775	6.63935	5.3185	5.02199
50	2.35517	1.73789	0.474329	2.70795	7.94705	5.78085	5.11881	5.13722
51	2.92841	2.9176	6.82501	3.24769	10.324	10.8249	6.68247	7.32796
52	2.97378	2.21872	1.15536	3.16372	5.96164	5.48243	5.31075	4.76851
53	2.63634	1.95975	1.76821	3.10217	8.11714	6.82789	4.93478	5.49042
54	2.08864	3.61131	5.72099	4.21154	8.17426	9.08297	6.70897	6.53929
55	2.91823	2.93019	0.637868	3.17411	6.59085	8.52105	6.69028	5.85458
56	4.15267	3.95837	4.92391	5.00255	9.36799	8.21466	7.4542	7.19336
57	3.41065	5.21827	4.676	5.60084	7.26467	9.07372	6.4615	6.71587
58	2.9511	3.75243	0.149449	4.93535	8.22727	8.65074	6.10136	6.594
59	2.84678	0.950495	1.26839	2.54131	6.71105	4.4483	3.61882	4.2494
60	2.52131	1.9916	2.61706	3.96283	9.22549	7.54948	6.08329	6.33249
61	2.97934	2.10676	2.53729	3.48901	6.31274	6.46517	3.90412	4.87271
62	3.00179	2.45122	2.06316	3.43942	7.28681	8.00938	7.23993	6.09215
63	3.09563	2.48959	1.68477	3.24054	5.70285	7.03921	4.86029	4.98353
64	3.50812	3.25242	2.96047	4.22839	6.42662	7.14602	5.28994	5.54493
65	2.94514	2.91207	1.79732	3.13959	8.56378	8.74787	6.13008	6.29821
66	2.93421	1.77792	3.47218	3.80422	7.58836	5.77611	4.94112	5.31406
67	2.84232	2.76828	2.1274	3.44085	6.28548	7.3626	5.25251	5.29984
68	2.32583	1.41494	2.8925	2.76939	6.15938	6.19893	5.23396	4.79756
69	3.09507	3.03059	2.2249	3.6649	6.68607	6.25416	6.20053	5.42408
70	2.70735	0.995202	2.5979	2.65804	6.91383	6.50306	4.86102	4.99604
71	1.98185	4.0362	6.98151	4.28471	10.3677	11.1041	6.95937	7.59714
72	2.17893	2.20366	1.19658	3.07765	5.8341	6.80822	5.03345	4.86778
73	2.43201	2.91511	4.33923	3.00711	6.80064	8.62686	5.59039	5.63272
74	2.7146	3.4418	0.50706	4.25281	3.51164	6.61784	5.04269	4.55944
75	2.37755	2.52562	6.91444	3.09791	7.41262	9.74034	6.54774	6.22564
76	2.37347	1.50679	5.43389	3.00945	7.49721	6.09015	6.10252	5.34439
77	2.99464	3.0741	2.88281	4.1535	3.50762	5.43216	5.01431	4.3002
78	3.07222	2.09873	0.985937	3.97224	5.50135	6.08955	4.46303	4.80759
79	2.52691	1.29821	0.912284	2.60448	5.20708	6.19739	4.77608	4.44705
80	3.10956	2.38806	5.11696	3.90802	8.1947	7.14894	5.79831	5.97783
81	2.75586	2.20292	4.72198	2.67013	7.27211	6.93336	4.77357	5.18295
82	3.282	1.9797	3.08051	3.8648	7.03489	6.33076	4.9566	5.34542
83	2.45695	2.1663	2.88743	3.87388	6.18697	6.0937	5.31611	5.06439
84	2.63876	2.75339	4.22382	4.09299	7.42226	8.13808	5.59713	5.95033
85	2.87339	2.87164	6.41371	3.72295	9.58931	9.11382	6.86021	6.90372
86	2.38628	1.2391	2.39577	2.20915	6.93303	5.41431	4.65378	4.59528
87	2.9159	1.43284	0.318866	2.64464	5.17448	5.45667	4.79822	4.33309
88	2.80109	1.50208	0.808833	3.25352	6.37987	5.15173	4.32736	4.61146
89	3.33504	2.29198	4.00756	3.22609	7.55363	6.01585	6.24972	5.52523
90	2.81921	1.88305	3.34454	3.10594	7.0897	6.69444	5.39155	5.30403
91	3.22997	3.45219	4.43269	4.20957	8.50244	8.37829	6.53961	6.55416
92	1.98675	2.15497	3.99065	3.65911	9.53772	8.41632	6.21507	6.50419
93	2.16496	2.05994	2.48125	3.56406	6.66546	6.81311	4.92168	5.16693
94	2.55067	2.42298	4.81432	3.72142	6.88593	6.60173	6.17054	5.49601
95	3.58705	1.92594	3.7309	3.47836	7.55257	5.56902	5.41232	5.34632
96	2.68654	2.83063	3.73675	4.09546	7.29733	6.41689	6.10522	5.65045
97	2.71705	2.74698	3.56666	3.93456	9.13676	8.64139	6.1178	6.57267
98	2.59082	1.63555	2.09988	2.45458	7.44829	6.69703	4.70332	5.09357
99	2.29134	1.93217	0.839187	2.62701	5.73264	7.15834	3.97349	4.62206
100	2.90335	2.39849	4.18997	3.0332	7.47859	7.92443	6.34996	5.8509
101	2.83045	2.58425	3.9658	3.20838	7.32853	6.54415	6.17446	5.51389
102	3.0972	2.62346	6.44925	3.66199	7.85402	8.69033	5.84711	6.17833
103	1.90018	2.01597	4.19784	3.52961	4.9026	6.59347	6.17875	4.87249
104	2.11264	1.97963	3.83559	3.01762	5.95805	6.15993	4.82878	4.69814
105	2.19518	2.43607	3.79348	3.41689	7.84104	7.25402	6.28124	5.7995
106	3.03439	1.44623	3.80593	2.55401	7.80847	5.55583	4.58987	4.98398
107	3.25738	2.74031	0.392804	4.69472	7.20399	5.9977	5.23608	5.56027
108	2.99052	2.44013	1.22862	3.49433	5.97068	6.72845	5.29811	5.11487
109	3.24181	1.51414	3.20702	2.93871	7.74171	6.55571	5.52218	5.46956
110	2.35388	1.98865	0.641248	2.79179	7.58524	6.96552	4.80627	5.26068
111	2.88864	1.26088	3.16764	2.30039	7.63897	6.04303	4.78468	5.0098
112	3.04737	2.32873	0.89419	2.85569	6.8324	5.70642	4.85308	4.8927
113	2.83984	2.12748	0.691451	3.12579	7.53909	8.03686	6.43569	5.91888
114	2.70789	3.25073	1.84772	3.68338	5.51344	7.68176	5.18368	5.20165
115	2.68205	2.30842	3.26368	3.08617	7.63794	7.1962	5.29917	5.52101
116	2.31829	1.03114	1.39477	2.41726	8.4816	7.99019	5.16357	5.68519
117	2.68174	2.50833	0.382875	2.9091	6.46691	9.11527	5.73568	5.68029
118	2.19767	1.90183	4.09673	3.47051	6.61426	5.4892	5.17468	4.89764
119	2.71749	2.10577	5.83405	3.14081	9.12168	8.13654	6.13079	6.27945
120	3.0741	1.74437	3.18024	2.73369	5.61874	5.39961	4.50098	4.41683
121	2.8383	1.42369	4.56603	2.00895	7.35639	6.57912	4.74103	4.97577
122	3.05441	2.88195	1.7694	4.10528	7.18625	8.18505	6.21062	6.06422
123	2.45588	1.71393	5.10184	2.26295	7.75972	6.58816	5.79457	5.30405
124	1.89142	2.98423	4.85275	3.8319	5.19832	6.11361	4.92632	4.67958
125	2.87194	2.6023	0.514353	3.90804	8.45423	7.97966	5.62786	6.16874
126	3.03168	1.90344	0.496656	3.59044	8.5484	6.6205	5.48063	5.81042
127	3.58566	1.54621	2.06055	3.58638	6.50385	5.21702	4.95418	4.93303
128	2.86029	2.36294	3.49467	3.37444	6.68426	6.11853	4.0537	4.88675
129	2.81183	1.83066	4.18829	2.94688	5.32898	5.80912	5.17159	4.58105
130	2.37916	3.53133	0.516241	4.6827	6.82496	8.51228	6.21669	6.10858
131	2.85498	3.90356	3.01881	3.51124	9.46599	10.1301	6.58036	6.9979
132	2.36652	1.12075	5.81698	3.50517	5.80101	6.88876	5.29693	5.03203
133	3.00549	2.93531	0.38719	4.76612	5.55544	9.35721	6.24674	6.04763
134	2.77764	2.71909	2.62475	3.75288	8.11935	9.88752	6.45164	6.6096
135	3.40548	1.58465	0.681673	3.02486	7.28353	6.43682	4.80636	5.2251
136	2.95488	4.47298	2.52925	5.1861	8.03052	9.31268	7.82626	7.08072
137	3.14587	2.36194	4.09056	3.90835	7.44693	7.25805	5.44813	5.7453
138	2.93639	1.30951	4.13202	2.71211	6.91696	6.63044	4.74809	5.04105
139	3.43007	3.76848	0.593667	5.11218	6.37499	9.00764	6.19945	6.30219
140	2.81245	2.36603	4.74283	3.19383	7.42075	7.42442	5.20696	5.5346
141	2.26759	1.67127	4.6304	3.17134	7.67252	5.98722	4.85636	5.15449
142	2.99735	3.19101	4.58925	4.30861	8.84243	8.08515	6.61805	6.58926
143	2.5396	1.73119	4.72753	3.10455	5.5771	6.59722	5.41728	4.86858
144	3.21714	3.15276	0.522451	4.05615	9.34245	9.07298	6.09618	6.79669
145	2.6985	1.77098	4.31789	2.7194	7.663	6.44431	4.71542	5.16791
146	2.47613	1.64146	4.21759	3.31538	7.25126	6.09615	5.41246	5.22978
147	2.61105	1.77919	1.86905	2.69015	6.16192	6.37067	4.99736	4.8047
148	2.47839	1.52719	3.51077	2.72432	6.21614	5.03249	4.06995	4.34323
149	2.61661	1.74159	1.95801	3.09094	5.4772	6.5119	4.39779	4.63346
150	2.83727	3.19858	2.02057	4.15709	7.75427	8.47543	7.25866	6.46662
151	3.08094	1.54212	3.3172	2.9484	6.4579	5.05817	4.48322	4.6023
152	2.13138	2.39984	4.37734	3.23936	5.49037	6.64599	6.08644	4.97972
153	2.58972	1.58475	1.18692	2.44364	6.20041	7.10777	5.37538	4.98744
154	2.68348	3.35134	4.12161	4.40321	6.92728	8.99645	7.3767	6.4296
155	2.63567	1.16444	1.65464	2.79412	5.86428	5.40963	4.4527	4.43611
156	3.12914	4.24285	1.86644	5.92231	9.62806	10.7815	8.32591	8.08474
157	2.85407	3.87352	0.269617	4.16076	7.8327	8.71317	7.43188	6.5801
158	2.40482	1.37403	3.55049	2.46798	5.94962	5.3521	4.5059	4.36135
159	2.47024	2.41546	3.94747	3.32022	7.5696	7.74511	6.26658	5.83934
160	2.98398	3.75988	0.495495	4.16834	8.78772	9.18981	8.03856	7.05922
161	2.87052	2.21509	0.784547	3.22649	8.14109	6.97865	6.34957	5.85513
162	2.52892	2.10488	4.52088	3.14989	7.72082	7.22805	4.83059	5.45579
163	2.58885	2.17464	3.16436	4.08182	5.70584	6.36427	4.94564	4.98783
164	2.67652	2.30688	4.62615	3.34305	7.39424	9.67667	6.86807	6.35207
165	4.0333	2.73378	5.13447	3.8884	9.38916	7.27304	6.88356	6.61392
166	2.67238	3.27441	0.792109	4.14266	8.59009	8.88247	5.83158	6.47574
167	2.18809	3.34537	4.04986	3.31114	6.22837	8.87275	6.24977	5.71208
168	2.68693	3.33156	2.45883	4.4075	6.41994	6.39234	5.39847	5.35784
169	3.01366	3.33806	6.15383	4.22444	7.09793	9.3157	6.86873	6.43864
170	3.09477	1.92137	1.94179	3.59718	7.41632	6.9793	5.50182	5.60891
171	2.89068	2.37906	1.10881	3.40975	8.24937	7.8237	5.99739	6.04215
172	2.83178	1.49059	2.68612	2.74565	7.45939	6.2277	5.2227	5.18325
173	2.47527	2.43244	0.275587	3.77266	6.06384	6.61028	5.08982	5.08247
174	2.46339	1.72659	6.21944	2.99861	8.30726	6.69211	6.5582	5.77908
175	3.21136	3.95268	3.04755	4.99794	6.68869	7.74841	5.94612	6.01611
176	2.4357	2.32557	4.98544	4.08148	7.7805	7.09102	4.91403	5.65785
177	2.64344	2.50186	1.24751	3.18685	5.67998	6.98411	4.34696	4.80886
178	3.48532	3.08022	1.69815	5.03151	7.40368	8.22603	5.72776	6.28877
179	3.003	3.14868	1.60418	4.07048	7.08336	7.58173	4.40185	5.54925
180	2.65032	2.39113	3.00886	4.41598	7.97639	7.28329	5.53193	5.96573
181	2.36184	3.42745	4.27457	3.96805	8.51581	9.63983	6.75313	6.72786
182	2.68598	2.52388	4.5392	3.36293	7.58538	8.36216	5.26425	5.81658
183	2.74869	1.37104	1.12911	2.78949	5.81533	5.84554	4.20563	4.48257
184	3.10843	3.34768	2.45559	4.26927	7.99838	8.40806	6.48654	6.42064
185	2.64762	1.76496	3.74846	2.32548	6.4792	5.78344	4.24991	4.53815
186	2.64979	1.52536	1.95332	2.56485	6.51229	4.38907	4.62329	4.36885
187	2.4861	2.53667	0.469858	3.38742	9.36793	8.74455	6.56375	6.59247
188	3.42964	1.39257	3.07575	3.48635	6.55297	6.09255	5.47092	5.19428
189	2.35553	2.28761	3.5716	4.01089	7.21071	7.57985	5.93364	5.78849
190	2.56126	4.56035	0.236366	5.29843	8.15611	8.52238	6.67622	6.70686
191	2.75234	3.31901	3.94871	4.10175	9.42965	8.41598	7.4185	6.89547
192	2.78704	1.9235	1.86029	3.75284	7.33454	6.49605	4.99913	5.39012
193	2.41576	2.77815	3.85497	4.73593	7.67643	7.84156	6.16157	6.18096
194	3.1435	2.81266	2.42891	3.60119	8.3914	7.85812	6.41149	6.23828
195	3.1782	4.67796	2.02944	5.1585	7.57253	8.62602	7.41383	6.75403
196	3.63069	2.85357	2.73675	4.55827	6.93166	6.37196	6.37119	5.79807
197	2.29354	3.47006	5.47121	3.42448	9.09536	9.20478	6.6342	6.63229
198	2.129	2.29823	0.737812	2.55954	6.29575	6.68292	6.39976	5.10226
199	2.65583	2.14378	4.57244	3.45014	6.59633	7.56487	5.40228	5.4295
200	2.3962	3.96959	4.0239	4.12702	7.84732	8.96371	6.33354	6.37324
201	2.60502	4.08178	2.54612	4.5335	8.80135	10.1091	6.60456	7.03109
202	2.69718	1.80089	3.58794	2.9654	8.41618	6.88531	5.55032	5.67232
203	2.98397	2.70329	1.3523	3.47551	9.03776	9.16107	7.33726	6.81836
204	2.47073	1.30953	0.356109	2.67174	7.05798	5.70458	4.47343	4.7679
205	3.19574	2.42615	3.14917	3.79681	8.00728	7.60628	5.7488	6.00321
206	2.78333	2.60561	3.50348	4.18397	7.2951	7.2559	4.91048	5.62897
207	2.93486	1.55998	4.6388	3.5121	7.02783	5.50042	4.63927	4.98527
208	2.89184	1.39672	4.71772	3.17377	7.19411	6.05303	4.44196	5.02805
209	2.76257	3.03128	2.74402	3.98362	7.73216	7.52519	5.95358	5.95707
210	2.29097	2.0926	2.88623	3.18825	6.33057	5.39507	5.38816	4.79373
211	2.44596	2.71177	0.114321	3.3114	5.68371	7.01796	4.54668	4.86496
212	3.26079	1.87887	1.55483	3.45431	6.93951	5.62999	4.6598	5.01791
213	2.49749	2.01972	4.28771	3.54024	6.75382	7.50135	6.0107	5.57597
214	2.63149	3.4842	4.54375	4.92309	7.57182	7.61913	6.80562	6.30013
215	2.65888	1.6682	3.93409	3.69196	6.92109	6.06669	4.57955	5.08139
216	2.91994	3.69333	5.09949	4.56626	7.41267	7.3871	6.73981	6.14834
217	3.20948	2.19454	2.95188	3.36686	8.57393	7.58354	6.29804	6.15301
218	2.59397	1.54076	2.15391	2.52655	7.23704	5.79595	5.38894	4.99201
219	2.61325	3.19322	1.63339	3.3992	6.79722	7.68895	6.61152	5.73422
220	2.98649	3.80889	5.16764	3.7394	8.74117	6.82912	6.0313	6.05684
221	2.50746	1.64724	2.25021	2.95576	8.46461	6.72384	4.91255	5.50433
222	2.7338	1.3133	0.441484	2.70847	6.08308	4.54639	4.20943	4.25158
223	2.85542	1.57409	2.38635	2.76529	6.02643	5.66325	5.18015	4.69222
224	2.7936	3.99088	4.86243	4.99363	7.05828	6.87514	5.87785	5.86608
225	2.08361	3.07343	2.06099	3.58712	7.40593	9.64122	6.80897	6.3367
226	1.73037	1.7071	4.33556	2.53246	5.7502	6.35305	4.4775	4.46895
227	3.59806	1.69687	3.96194	3.53981	7.98102	5.89562	5.32359	5.52271
228	2.70701	1.70652	4.76123	3.64082	9.23867	6.38439	6.67506	6.14272
229	3.08996	2.48368	4.20171	3.64069	6.36909	6.74235	6.44125	5.4833
230	2.91413	1.71104	0.262155	3.39745	5.45571	5.95318	5.49863	4.81751
231	2.93387	2.12286	2.95649	3.05978	7.1784	6.29926	5.40277	5.24734
232	2.64724	2.07501	2.19262	3.5573	7.67143	7.18316	6.30491	5.81951
233	3.06936	1.70737	4.91296	2.74474	8.45288	6.59699	5.85859	5.66686
234	3.53308	3.7	2.32219	4.28243	5.81311	8.18085	6.81859	5.92304
235	2.33095	2.21972	2.52207	2.16007	7.26888	7.78322	5.8434	5.41403
236	2.39872	2.99813	3.80371	3.66838	5.72027	6.73749	5.07995	4.99371
237	2.37201	1.90627	3.84532	3.05639	7.54631	6.81187	5.22393	5.35791
238	3.21957	3.42128	3.9427	4.59275	7.65402	7.72561	5.5248	6.08411
239	2.93791	1.52575	0.731126	2.88514	5.47401	6.0962	4.55539	4.55827
240	3.29586	2.62031	3.12493	3.23829	6.68497	7.88501	5.73513	5.6081
241	2.76379	1.2587	3.75328	3.04912	6.30489	4.91634	3.92211	4.41184
242	2.44196	1.61228	5.95457	2.962	6.60004	7.10789	4.71377	5.06381
243	3.53418	2.11709	0.515193	4.11547	10.6155	7.98165	6.71797	7.04434
244	2.73233	2.34922	0.940932	4.00658	6.80614	6.07255	5.55236	5.32399
245	2.36099	2.10046	1.17537	2.8792	5.35709	6.83536	4.87524	4.694
246	2.50897	2.9392	4.77816	4.16766	8.88641	8.52437	5.64959	6.42543
247	3.26498	3.67532	1.3128	3.97307	6.18561	8.43968	4.57261	5.54631
248	2.44031	2.22279	4.39445	2.81978	7.48927	6.28655	4.76324	5.0984
249	2.48603	3.60286	3.70203	4.89608	7.83187	8.71592	6.52165	6.52935
250	2.93976	1.62534	1.84452	3.26257	5.90958	5.31406	4.63118	4.6013
251	2.88058	2.98391	7.80243	3.45808	9.92868	11.2568	6.69465	7.36448
252	2.29902	3.45002	2.21544	4.09841	7.54926	8.08362	6.71411	6.15865
253	2.86899	5.56517	5.2151	6.50789	8.72068	10.5734	6.25104	7.52362
254	2.51913	1.41449	4.83601	2.70072	7.22481	5.91657	3.89694	4.75815
255	3.28236	2.84833	1.29179	3.84002	6.54414	6.2329	5.59866	5.32391
256	2.4035	3.86374	0.152329	4.20125	6.3932	8.44578	6.70223	5.97463
257	2.49592	2.55234	5.68521	2.82428	7.68877	7.59717	6.53832	5.78354
258	2.64669	1.78412	1.42439	3.46093	7.34951	5.93488	5.40677	5.2704
259	2.84891	1.57941	2.90081	3.20634	5.47493	4.80248	4.57831	4.34664
260	3.2507	2.51276	3.29317	3.88551	8.07403	8.75608	5.65233	6.27626
261	2.36297	1.62328	2.89596	3.21142	6.74037	3.91117	5.17008	4.54515
262	2.20967	4.28526	4.98264	4.03005	6.54617	9.75307	7.4926	6.39388
263	3.35212	1.75325	5.448	3.72793	7.76457	7.38014	5.76589	5.88979
264	2.22295	1.07025	3.50355	2.45491	5.79836	3.80508	3.93761	3.85492
265	3.23508	1.8106	2.65507	2.93516	7.03027	8.19383	6.2698	5.78512
266	2.89311	1.62259	0.389806	2.99204	6.34099	5.98197	4.82661	4.82886
267	3.03861	2.53641	2.07036	4.06275	5.26724	6.03691	5.06569	4.87258
268	3.29319	2.04729	1.76631	3.15737	8.421	5.49336	6.64507	5.68967
269	2.81764	3.31161	5.52051	3.54988	8.51354	7.80238	5.69466	6.07957
270	2.77462	3.05257	2.13703	4.11801	8.67162	9.21385	4.86894	6.38618
271	2.93539	2.3959	4.15422	3.54417	8.01914	6.78556	5.05686	5.61276
272	3.33964	0.942043	1.76119	2.69885	5.83609	4.50914	4.25405	4.24518
273	2.43414	1.98727	3.60978	3.21904	7.02162	6.50744	4.88176	5.13486
274	2.62224	1.88434	5.17278	2.89617	7.29594	7.16069	5.30162	5.37347
275	2.04256	2.4924	3.09846	3.49471	7.7656	7.77536	6.19877	5.87901
276	2.42105	2.52869	2.80885	4.07678	6.85374	6.67287	5.59367	5.45915
277	2.76622	1.74033	5.3808	3.0556	6.47333	6.24922	6.49281	5.24309
278	2.87657	2.67997	1.4736	4.33047	8.43631	8.04074	6.24666	6.39167
279	2.60276	1.93005	2.85523	2.82281	6.21907	5.76499	5.22604	4.76272
280	3.46628	1.86245	3.29138	3.50292	5.98973	6.47721	4.55781	4.96868
281	3.00537	2.71302	3.4003	4.23053	7.75413	7.21267	4.77647	5.74608
282	2.90602	1.42949	0.110312	3.10995	6.40573	6.56398	4.63746	4.96067
283	2.83847	2.34485	1.97127	3.63418	6.16072	7.89524	6.84388	5.72748
284	2.4775	1.9554	0.867519	3.0532	5.52041	4.97475	4.6957	4.34927
285	2.72173	1.47814	4.56269	2.98716	6.0421	5.75138	4.66447	4.65107
286	2.57801	2.42401	2.15501	3.08918	6.34197	6.93381	6.25635	5.30607
287	2.909	2.49817	2.97081	3.62763	7.68145	8.66696	6.50806	6.22784
288	2.45163	2.7772	1.70911	3.43116	6.74935	7.16168	4.76252	5.23945
289	2.9748	3.34347	1.93523	4.41497	6.9531	7.23757	6.6226	5.94402
290	2.51831	2.27295	1.3975	3.1685	7.01769	6.24913	5.31466	5.16125
291	2.37419	2.08406	1.07717	3.2056	3.78674	6.54407	4.60065	4.24844
292	2.73667	1.40951	4.58907	3.38006	7.23046	7.29941	5.43184	5.52694
293	2.57742	2.28427	3.20948	3.15877	6.39282	7.13913	5.42654	5.21816
294	2.26384	1.65084	1.36117	3.19419	5.78022	4.81237	4.79801	4.40747
295	2.45831	2.49973	2.87606	2.99781	5.8134	6.25771	4.82651	4.71737
296	3.06027	3.20892	1.93318	4.3011	7.99865	9.43214	7.14067	6.76841
297	2.60437	2.05491	1.12701	3.22414	6.11776	5.66799	4.85687	4.73559
298	2.89009	1.65891	0.0025021	3.59461	8.99305	6.70181	5.59734	5.94895
299	3.10771	1.98362	0.686935	3.58374	8.6222	6.61305	4.93661	5.73026
300	3.03016	2.17548	0.545305	3.62246	4.06982	5.30767	4.55895	4.2074
301	2.24823	2.56591	5.36064	3.31356	8.84363	8.8032	5.64297	6.2527
302	2.51988	1.17135	3.94832	2.55371	5.75164	4.06982	4.65701	4.09174
303	2.65521	2.05982	4.06395	3.17901	7.46277	6.92639	5.43991	5.46045
304	2.88024	2.42412	4.57569	3.39275	8.06138	5.66113	5.07861	5.3459
305	3.10414	2.1934	3.49114	3.81774	7.10483	5.45234	4.76482	5.11014
306	2.88709	2.19222	2.94169	3.27525	6.99675	4.9611	4.02803	4.6914
307	3.23144	2.67123	4.63066	4.14712	8.38412	7.0371	6.78757	6.26096
308	2.86423	2.42875	3.57605	2.9547	5.08631	7.25111	4.95386	4.80065
309	2.91071	1.66149	0.564985	3.0002	6.61452	5.64282	4.98795	4.86099
310	2.29967	1.5587	2.06177	2.44275	4.70933	4.45534	4.3943	3.81258
311	2.89101	1.55248	4.57391	2.52625	7.67829	6.47046	4.35933	5.08371
312	2.53203	1.61165	4.09321	2.90841	8.16803	6.33078	5.24275	5.3983
313	2.55282	2.9008	2.42697	4.52449	6.39205	5.87682	4.76163	5.12539
314	2.35302	2.25169	2.04319	2.95462	7.58353	7.9564	5.5687	5.65933
315	2.7233	2.91693	3.73312	3.66654	7.11861	7.63601	5.3259	5.62675
316	2.90594	3.07068	0.501865	3.99123	7.55573	8.76938	5.40717	6.09202
317	2.2573	3.41835	6.20938	4.65044	8.67969	9.48504	6.99028	6.92359
318	2.39962	2.90909	0.0443229	3.23737	8.12749	8.4243	6.40875	6.13555
319	3.00409	2.97069	0.951944	3.84057	8.65193	9.13924	5.66538	6.47899
320	2.66218	1.62027	0.612501	2.70642	7.19287	5.22914	4.90618	4.81334
321	2.58479	1.58148	3.13586	2.69324	5.91296	5.7566	4.58522	4.52508
322	2.49587	2.12358	4.36682	3.28539	9.37726	9.31824	6.31867	6.64609
323	2.3475	1.24603	3.72273	2.69069	5.16932	5.9536	5.58511	4.54057
324	3.3604	2.28742	2.31802	3.3868	8.7231	7.3997	5.14161	5.95019
325	2.05556	2.78063	4.52462	2.99561	8.33872	7.61539	5.82062	5.81184
326	2.97719	1.98772	1.79718	2.98535	7.18701	6.62657	5.06346	5.2416
327	3.23483	2.71013	3.89541	3.70713	5.72501	6.39234	4.8164	4.96151
328	2.67148	1.37789	2.34901	2.44318	4.99084	4.91649	3.92675	3.93124
329	3.18115	2.1231	3.73219	3.27876	6.0042	6.83832	4.59791	4.9812
330	2.28818	1.7312	5.45944	2.47938	9.10007	6.34496	6.73884	5.80903
331	3.02412	1.7188	3.83033	3.33898	7.5072	6.74216	4.64449	5.34962
332	2.80943	1.69879	2.91381	2.61384	7.29713	6.17712	3.98083	4.8621
333	2.63581	1.87326	3.36374	3.37496	7.89437	6.08965	5.4987	5.44214
334	2.39547	2.66182	4.98475	3.85044	7.37735	7.0643	6.12124	5.72783
335	2.66986	2.33887	1.81147	3.56095	7.54762	7.45899	6.78628	5.94527
336	2.52156	1.93253	4.04866	3.58958	7.22444	6.25991	4.84612	5.21786
337	2.6697	2.13475	4.22772	2.60392	7.08445	6.95097	5.03034	5.16362
338	2.87496	1.70279	0.977733	2.97515	7.14027	5.54855	4.33805	4.84207
339	3.32721	2.28956	4.53523	3.77905	5.83091	6.44286	6.90421	5.42264
340	2.18002	1.83302	4.17306	2.82881	6.37397	6.10311	4.29451	4.65362
341	2.79649	2.45472	3.56822	3.4341	7.68702	6.62069	5.01613	5.44567
342	3.19984	2.82649	0.432508	4.14787	9.00213	9.27206	6.08145	6.76501
343	3.14507	1.85678	2.39002	3.59329	8.16636	6.18714	5.01583	5.5411
344	2.24056	1.67448	1.94523	2.85665	8.85836	6.65631	5.43886	5.64296
345	3.03527	1.66296	4.06805	2.52117	7.73726	6.39706	4.38625	5.10287
346	2.09779	2.32638	1.7759	2.55653	7.75316	7.9791	5.47215	5.57501
347	3.07644	3.16174	4.22209	3.84534	5.17789	8.49737	6.5656	5.63013
348	3.50837	2.53544	5.15903	4.09603	8.48887	8.34103	5.59843	6.35659
349	2.74734	1.6145	5.71797	2.8959	8.01726	5.71266	5.26757	5.25016
350	3.3079	2.67464	0.714449	3.46366	7.07922	8.48538	5.08551	5.76625
351	2.58049	2.18797	1.1259	3.46713	7.90388	7.54779	4.2769	5.54229
352	2.72119	3.02422	4.97381	4.19212	6.89682	9.42728	7.35949	6.46527
353	2.38157	1.49297	0.607653	2.79621	6.37027	5.7432	5.02502	4.72567
354	2.89482	3.59668	0.78992	5.12378	7.69369	8.23955	6.36994	6.45446
355	2.69134	1.90773	2.20396	2.8571	8.5893	6.61646	5.15447	5.55894
356	2.4522	1.99343	4.32953	2.56782	7.00975	6.13911	4.46697	4.82921
357	2.02481	2.18843	6.81265	2.92276	9.33821	8.9096	6.48462	6.45113
358	2.8078	2.16242	5.21631	3.41939	6.76889	7.14968	4.92763	5.30192
359	2.78894	4.04032	2.7867	5.34449	9.13679	10.5765	5.8965	7.28154
360	3.05732	1.99273	2.57812	3.57253	7.231	6.9966	5.66118	5.58692
361	2.53965	2.6392	6.38526	3.96412	7.26963	9.33968	6.84797	6.37094
362	2.68296	2.45962	3.72875	3.2376	5.93323	5.96932	5.09764	4.8142
363	3.157	2.3157	0.657544	3.29196	4.8753	6.48867	5.4167	4.77496
364	3.19932	1.04644	0.67029	2.73062	6.55414	4.88914	3.99227	4.45523
365	2.69123	1.39356	1.07618	2.70623	5.27789	6.14009	3.63464	4.27391
366	2.67052	1.27838	1.60579	2.42401	6.06278	5.67728	4.59142	4.49366
367	3.13535	2.25675	4.40617	4.17238	6.55497	6.75888	5.21154	5.41951
368	2.69476	1.35095	3.2815	2.70715	6.65409	6.34048	5.62837	5.05453
369	2.91881	3.0178	4.66449	3.96345	8.78128	8.2084	4.87885	6.17923
370	3.2188	1.8995	2.75747	2.30262	7.97384	6.06309	4.61096	5.10704
371	2.33711	2.02241	3.76025	2.70387	6.8621	6.00547	4.96525	4.87697
372	2.84996	2.18143	2.03296	3.65801	7.30758	6.72548	5.48842	5.51441
373	2.79325	1.40092	4.98456	2.65918	7.75737	6.57212	4.15494	5.10496
374	2.16325	1.81805	3.4939	3.27624	5.82111	5.61931	4.90454	4.62217
375	3.27068	2.4279	3.28358	4.16497	6.10192	7.15098	5.93377	5.54023
376	2.34595	3.01473	1.90502	3.71042	6.04518	6.60764	5.9735	5.22511
377	2.54078	3.45496	1.91803	4.68312	6.88228	9.39939	6.6615	6.4163
378	2.58369	2.92743	0.0473325	3.28845	5.9301	6.15684	4.98754	4.83815
379	2.71799	1.32794	0.332566	2.5182	5.60146	6.14825	6.02615	4.77878
380	2.62467	3.52498	2.38913	4.3894	7.281	8.31258	5.83248	6.06861
381	2.72707	1.84578	3.60805	2.79165	6.65317	5.77033	4.99364	4.83588
382	2.34074	1.21487	4.62742	2.72888	8.02005	4.7203	4.79852	4.86391
383	3.01905	2.44085	4.34273	3.19563	7.26249	6.63832	5.88027	5.47588
384	3.01219	1.5854	4.2326	2.93324	3.98326	6.2693	5.08739	4.33335
385	3.04436	2.16637	0.788831	3.6164	7.4409	7.49765	6.54096	5.92821
386	3.04845	2.44702	2.06615	3.98516	8.48842	6.8559	5.28875	5.90365
387	2.66905	4.14822	1.86543	5.30143	8.03798	8.35843	7.0271	6.71649
388	2.99644	2.32227	2.03627	3.24526	6.04664	6.10167	5.99741	5.07749
389	2.30197	1.82763	5.0891	2.88297	8.13251	6.92024	5.53848	5.54596
390	2.09561	1.10467	3.84629	2.25699	6.62089	5.94885	4.0855	4.50081
391	2.65108	2.44678	3.26586	3.50687	4.67918	5.49528	4.81739	4.39213
392	3.37476	2.24802	3.60058	3.32296	7.38867	6.58169	5.57706	5.50094
393	2.03763	1.70827	4.26461	3.03427	6.98265	7.10082	5.49838	5.28704
394	3.46308	1.95668	3.22001	4.3137	7.8283	6.1396	4.72543	5.58228
395	3.29579	2.80086	5.02069	4.16385	8.10512	7.4294	7.27675	6.37942
396	2.39247	2.79684	3.17213	3.44235	7.59653	5.90092	5.90443	5.40128
397	3.08347	3.88613	5.00083	4.06753	9.06255	8.94477	5.47414	6.57297
398	2.54212	1.58481	3.4631	2.7773	5.61374	5.28628	4.82447	4.40698
399	2.23505	1.75967	4.24237	2.71137	6.29273	6.93393	5.44433	5.01186
400	2.95859	2.42061	1.94983	3.76071	5.29212	6.06153	4.78739	4.75417
401	2.24234	1.64628	0.99369	2.59535	6.81405	7.30224	5.68304	5.24517
402	3.13888	1.59523	4.36421	2.98129	8.28825	5.59432	5.64251	5.4254
403	2.84064	2.44962	2.49067	3.37755	8.66237	8.49639	5.86123	6.25575
404	2.38255	1.60456	4.28402	3.23783	7.13883	6.2302	5.00283	5.12384
405	2.66379	2.64997	3.12425	4.09268	6.85965	5.88049	5.63158	5.32644
406	2.48509	2.96078	0.0597549	3.84714	5.53748	6.65558	5.96885	5.14826
407	2.35126	2.02644	3.3976	3.40256	7.32848	6.35748	5.85132	5.40057
408	3.07636	3.74778	5.51383	4.24295	8.68496	9.09948	6.18168	6.68238
409	2.23469	2.31404	2.51635	3.98269	5.52344	6.88032	5.06512	5.01813
410	2.83893	1.66605	3.35335	3.07028	7.68147	6.74646	5.58928	5.49756
411	2.94424	2.30791	3.0267	3.5141	6.41817	6.91515	5.62972	5.33247
412	2.99528	2.33979	2.52745	3.74786	6.03184	6.51381	5.48592	5.17649
413	2.47586	4.19466	5.24067	4.41442	7.6735	8.23986	6.52339	6.28309
414	3.03143	2.51111	2.634	3.86365	7.97269	6.74627	5.68267	5.79478
415	2.06409	2.60852	4.06999	3.4558	6.59699	7.93326	5.54651	5.48174
416	2.84881	2.63383	2.17626	3.4749	6.25268	7.04815	4.87635	5.15825
417	2.59448	2.3609	3.43082	3.32367	7.85099	6.36772	5.49264	5.47862
418	3.15448	3.30401	1.9295	4.73268	8.17461	7.61465	6.63132	6.43021
419	2.93629	2.04688	0.812288	2.97828	8.80266	8.30559	5.46987	6.0925
420	2.56074	2.35254	3.2219	2.89287	6.66058	6.07807	5.23397	4.96056
421	1.84327	1.64088	5.08696	3.06503	7.88727	7.14704	5.17973	5.45476
422	2.48299	2.15832	2.78454	3.26027	6.58737	6.22391	5.5064	5.09778
423	2.33931	2.3244	3.61674	3.69609	7.50322	5.50328	5.37745	5.23699
424	2.98472	4.03571	3.09985	4.02998	6.50425	9.07352	6.9128	6.20214
425	3.13025	2.25423	1.04234	3.60814	7.93118	6.72608	5.85568	5.7638
426	3.03192	3.08491	5.63441	3.49068	9.35447	9.00536	7.32911	6.87642
427	2.15088	1.96104	4.12149	2.52217	8.0328	7.65491	5.15296	5.51005
428	2.92149	1.53439	3.58817	2.70479	4.2702	4.84935	4.22525	3.87418
429	2.40781	1.35108	4.92513	2.88358	7.56063	7.53163	5.17335	5.46732
430	2.49156	3.12314	3.66501	4.08164	6.01369	8.49269	4.84331	5.50544
431	3.15445	2.01331	0.262053	2.91084	6.11124	7.73211	4.11371	5.0228
432	2.68366	1.32932	0.19204	2.89724	5.59334	6.11469	5.00173	4.65358
433	2.38834	1.22138	1.69994	3.00309	6.10157	5.9049	3.82313	4.50482
434	2.61455	1.49869	1.2699	3.09372	6.02736	4.73331	4.43206	4.39579
435	2.80296	3.10797	4.68933	3.61427	5.81612	7.36659	5.02899	5.17476
436	2.70764	1.26937	0.729444	2.89278	5.43529	5.76351	5.12761	4.56223
437	2.49125	1.6274	0.733144	2.9619	7.05913	4.6079	4.54536	4.615
438	2.58293	1.47121	1.32381	2.48928	7.27345	5.69304	4.46232	4.79097
439	3.02303	1.35243	3.30864	2.72374	8.41173	5.49333	4.69476	5.18165
440	2.67329	3.48582	3.185	4.84417	6.97102	8.34251	6.90868	6.30826
441	2.43908	3.38461	3.44593	4.21973	6.45465	8.03466	6.69512	5.90372
442	2.50152	2.11783	3.51086	3.126	7.68542	5.95299	5.57063	5.30565
443	2.87749	2.00862	0.479252	3.82829	7.29944	7.31164	6.63541	5.89855
444	2.68893	1.52674	1.86397	2.81462	6.91487	6.2008	4.92669	4.98156
445	2.45253	1.8827	1.99556	3.30669	7.53724	6.20864	5.2104	5.28663
446	2.4424	2.77869	4.26012	3.83755	6.31974	6.19211	4.47105	4.95334
447	2.65367	2.51648	5.64127	3.93019	8.53338	9.4938	6.68626	6.70118
448	3.34422	2.13879	4.62644	3.42077	7.50132	6.44016	4.76669	5.36129
449	2.77753	2.50806	1.38158	3.20786	8.22449	7.89642	4.84367	5.77424
450	2.5015	3.44084	4.28903	4.10015	7.63616	8.12339	5.58375	5.99339
451	2.79991	2.29877	2.14897	3.77972	6.66045	6.82531	6.17641	5.52484
452	2.41072	1.93717	0.0423988	2.91228	6.74854	5.2562	5.09574	4.76435
453	2.57354	1.27281	1.99813	1.97555	8.25066	6.10882	5.60824	5.23497
454	2.86924	1.99429	4.0452	3.52142	6.79835	6.86989	5.8238	5.44887
455	3.29627	1.83233	5.20646	3.00552	8.25041	6.36899	5.57117	5.5929
456	3.2783	1.46117	4.75291	3.35511	6.84721	5.32539	5.3788	5.04247
457	2.99807	1.3908	2.47111	2.79486	5.71567	5.94987	4.5977	4.58177
458	2.90895	2.72862	4.09014	3.86714	6.72173	7.21943	5.29545	5.49095
459	3.02875	2.3291	3.15259	3.2429	8.53114	8.55493	5.97821	6.24527
460	3.26707	1.98775	0.322528	3.24713	7.92733	6.09792	4.75735	5.34717
461	2.90753	1.21488	2.79212	2.79172	7.33985	5.43845	5.02806	4.96024
462	3.1038	1.90326	0.481934	3.42475	6.37431	5.48351	4.75158	4.83609
463	2.795	2.09302	3.42088	3.16578	7.02891	6.54308	5.6832	5.32456
464	2.34611	2.35143	4.81447	2.84088	5.1741	6.10058	4.50711	4.40977
465	2.9963	1.77032	1.66361	3.38471	7.31441	5.35095	4.58472	4.99603
466	2.88126	2.11165	1.99035	3.35487	7.38206	6.95357	5.31934	5.48526
467	3.40361	1.55767	4.68963	3.05362	7.30362	7.28485	4.39133	5.33954
468	2.82962	2.13928	1.72053	3.51932	6.90747	5.74366	4.10309	4.89987
469	3.26757	2.80959	3.43146	3.66194	9.17948	8.43536	6.42291	6.59403
470	2.78348	1.27571	2.03016	3.03741	6.02926	5.60525	4.47819	4.59611
471	3.07749	2.13732	2.03569	3.80015	7.36519	5.67704	5.12029	5.28677
472	3.03837	2.34681	4.28516	4.21178	6.68471	5.48044	4.17266	4.97688
473	2.89744	1.89232	4.25849	3.91223	6.55872	7.18692	5.75268	5.53114
474	3.75306	2.2981	4.21744	3.65646	7.48795	5.87949	5.16589	5.4095
475	2.88696	1.89748	3.3836	3.31904	7.15711	5.91796	4.5697	5.05039
476	2.99021	1.6129	3.05932	3.12374	5.76461	5.57679	4.50442	4.57046
477	2.9673	1.55591	4.23333	3.04926	6.77343	6.7593	4.99701	5.16041
478	2.33377	3.86126	2.72757	3.8928	7.58534	10.3206	7.65435	6.79301
479	3.05967	3.6576	0.883199	4.0124	9.0754	9.49558	6.12326	6.80313
480	2.7258	2.11309	1.78059	2.84534	6.2076	6.84185	5.45205	5.05499
481	2.91764	1.30425	0.64756	2.68021	6.07746	5.94645	5.11584	4.73906
482	3.07625	1.43642	5.12428	3.37047	5.38626	6.05074	5.93535	4.91275
483	2.00403	1.82415	3.4106	2.30422	5.31355	6.18234	4.76624	4.3535
484	2.53228	2.09165	6.17917	3.33079	7.73425	8.11107	5.81315	5.8793
485	2.83372	1.86858	3.92064	3.36703	9.3283	8.75198	6.32271	6.56256
486	2.9372	1.59121	1.28583	2.86503	6.17568	4.80878	4.99975	4.54226
487	3.12585	2.72504	0.623806	3.60221	6.26444	6.30054	6.08366	5.28958
488	2.61095	2.45213	3.9461	3.45332	7.23525	7.36861	5.78474	5.6239
489	2.39988	2.01168	0.244255	3.06902	6.97925	5.8994	5.10669	4.99918
490	2.41088	2.57735	5.86414	3.72917	9.91653	8.70366	6.66542	6.81318
491	2.71427	2.78611	2.95413	3.56745	4.41783	5.68693	4.36065	4.30158
492	2.85254	1.9221	4.36194	3.05623	6.28808	5.51953	5.04032	4.76939
493	2.82521	2.9857	5.39762	3.68163	4.54298	7.41006	4.93606	4.85501
494	3.49801	3.29323	1.18768	4.24297	6.29958	7.00002	5.01033	5.42958
495	3.11664	2.86309	0.214601	4.02411	6.8565	6.30483	6.07655	5.53584
496	1.77105	2.0348	1.9794	3.46398	7.23205	6.95127	4.9107	5.27744
497	2.92654	2.04102	4.9645	3.093	7.37354	7.6234	6.93676	5.88414
498	3.00262	3.20737	2.88991	3.9359	6.50967	7.55454	5.24793	5.52892
499	1.62911	2.13172	2.24318	3.33208	6.77792	6.29753	4.2163	4.84294
500	3.05592	1.45075	3.94167	2.75185	6.7712	5.54434	5.09736	4.85863

## Sheet: India
Simulation_ID	IRR_M1	IRR_M2	IRR_M3	IRR_M4	IRR_M5	IRR_M6	IRR_M7	IRR_Bayesian_Average
1	2.61102	4.49182	3.29978	4.01616	8.14459	9.59845	6.57861	6.63589
2	2.36035	1.75074	1.26081	2.95014	5.94233	7.04698	5.07806	4.94176
3	2.0684	2.77699	0.563504	2.94958	8.45055	6.5863	5.40061	5.52873
4	2.64694	1.96352	2.63904	2.95101	8.4362	8.01276	5.59997	5.92352
5	2.58638	3.31557	2.734	4.15884	8.82167	9.60722	6.70467	6.85474
6	2.18108	3.3905	1.92825	3.92383	4.65127	9.22883	5.58749	5.39238
7	2.74972	2.7933	0.84838	4.04414	7.8763	9.68856	6.8501	6.6435
8	2.12797	2.64777	5.96167	3.28523	6.09209	8.67708	6.40198	5.64575
9	3.50214	2.45099	2.93574	3.62167	8.65211	10.1067	6.84733	6.91258
10	2.78389	3.714	2.13061	4.41895	5.73701	9.94647	7.09673	6.29184
11	2.61734	2.64826	4.76107	3.93184	8.72056	8.44071	6.54071	6.49185
12	3.14747	3.65755	5.67089	3.74341	7.80614	8.24086	5.60686	6.05555
13	2.62613	1.68893	6.16776	3.03105	8.37935	8.1169	7.36482	6.28382
14	2.69333	2.8519	2.14135	3.38754	6.75526	7.43049	5.90994	5.53528
15	2.069	3.12346	5.21586	3.71573	7.68179	9.62747	6.12721	6.30129
16	2.25864	4.89878	2.69747	4.37978	8.94405	10.9026	6.91	7.23544
17	2.67923	1.92966	2.3977	2.57427	9.47905	7.661	6.17202	6.14473
18	1.74639	2.84642	2.90796	2.96597	6.52633	10.1791	6.41844	5.97632
19	2.21614	3.02422	4.02271	3.35956	7.40643	8.6563	6.26613	5.98225
20	0.000399459	0	1.97558	0.000265668	2.12678	2.09823	1.17807	1.22651
21	0.000807631	0	0.110717	0.0005908	0.926483	1.0952	0.522596	0.575387
22	2.57474	2.14601	1.63256	2.7481	9.72187	9.25298	6.9603	6.73241
23	2.11263	2.98774	1.68584	3.53253	8.70735	7.65951	5.44281	5.97106
24	1.86948	2.4385	6.50009	3.03628	8.29517	7.92589	5.82808	5.85597
25	2.58055	2.66442	1.807	4.13575	10.0533	8.12979	6.19587	6.74311
26	2.68047	2.60062	2.93959	3.51782	8.54038	8.43306	5.9761	6.24903
27	2.46389	4.24112	0.246408	4.56989	8.63135	9.76461	5.86101	6.76517
28	2.19037	0.934992	6.87305	1.8197	11.0672	9.39762	6.95939	6.85196
29	2.98121	4.25073	5.51111	4.29479	6.69357	9.41881	8.10858	6.61588
30	1.59756	1.9783	6.67238	2.95476	9.32534	8.3616	5.60635	6.12212
31	3.20792	2.99824	0.601586	3.5526	7.74476	6.90113	5.59284	5.70548
32	2.92174	1.20348	3.76582	3.23994	8.44737	6.91909	6.21647	5.8945
33	1.63947	2.94543	0.0576058	3.02818	8.58656	9.11601	5.2444	6.05488
34	2.83752	2.83431	4.30052	4.03609	8.90268	8.51269	5.29435	6.3622
35	2.56043	1.8303	2.93319	2.95948	7.91732	7.37795	5.30843	5.58879
36	2.45822	3.6954	1.30579	4.40769	7.48391	9.30137	7.04617	6.5561
37	2.72215	1.88012	2.73165	3.94744	6.87033	9.24563	6.64204	6.21643
38	1.9914	3.77219	0.962444	4.30323	7.97285	9.02609	7.67534	6.6729
39	2.54822	3.52185	6.96287	3.93765	8.16944	9.58192	7.07463	6.70126
40	2.73578	2.90923	4.67496	3.52428	6.78095	7.51974	6.63194	5.73531
41	3.16315	6.57908	0.0809373	6.13731	8.43341	12.3839	7.35063	8.00865
42	2.51466	2.72085	2.09462	3.82379	7.57713	6.56716	4.85575	5.43547
43	3.19065	2.26951	2.19683	3.76396	7.12488	6.66877	5.91671	5.59686
44	2.25297	3.88328	0.478619	4.54988	8.53656	9.88667	5.58171	6.6841
45	2.44508	3.3873	4.58925	3.55018	8.70946	7.90526	7.85761	6.53047
46	0.00098942	0	1.2028	0.000715617	1.18148	1.21712	0.772071	0.71529
47	3.84755	1.97506	2.24883	4.29911	8.90421	8.87198	7.80153	7.07646
48	2.53097	1.65855	6.49976	2.16168	7.24676	6.82778	5.46067	5.14427
49	3.01273	3.24564	5.46542	3.68392	7.23867	7.73482	6.23813	5.89084
50	2.26345	6.5501	5.73832	5.39932	9.29103	12.5807	8.289	8.19496
51	3.08157	2.82255	2.75785	4.08933	7.83206	7.69367	5.14846	5.91877
52	3.38372	2.35798	2.33472	3.26336	7.80768	7.90605	7.21296	6.19767
53	2.17037	3.57453	2.10841	4.32623	5.11143	6.50354	5.78411	5.05053
54	2.14875	1.50785	1.29877	2.10707	8.99591	7.91011	6.15366	5.90827
55	2.62722	2.8673	1.05854	4.20175	8.92653	8.94138	7.06167	6.81626
56	2.61011	2.85849	0.349065	3.96545	8.01978	8.10054	5.65348	6.07631
57	2.94379	1.80358	1.35982	3.09949	10.151	6.99961	6.48955	6.37895
58	2.47804	2.64045	3.65553	3.24959	7.68368	9.72984	5.85506	6.20513
59	3.82812	3.05935	1.36716	4.04545	11.2171	9.90206	7.30074	7.74878
60	2.39721	3.79636	5.43786	4.15656	5.61699	9.96067	6.52344	6.05642
61	2.20872	2.75272	0.627041	3.40824	6.75212	9.6594	6.93493	6.16668
62	2.74867	3.20965	5.09816	3.38929	9.12025	9.07435	6.10228	6.54474
63	3.28779	2.38092	1.96525	3.90193	7.8567	6.65447	6.12764	5.8643
64	2.33474	3.91689	4.29995	4.54797	7.45221	9.02667	5.69345	6.24929
65	2.24621	3.28767	6.14811	3.22402	8.92919	9.12635	6.601	6.51501
66	0.00054423	0	1.5173	0.00030818	1.25822	1.32796	0.786345	0.761565
67	2.9488	4.13066	6.5099	5.51389	9.27814	10.4015	6.9804	7.54346
68	1.96273	3.28596	3.48051	3.12605	7.30892	10.0159	7.09218	6.33377
69	2.70845	2.74509	2.73371	3.38532	7.90382	7.88697	5.81601	5.91127
70	2.08798	2.7116	1.06148	3.1222	8.14223	9.48633	6.1378	6.25709
71	3.06941	3.44674	0.339191	4.15102	6.83125	7.16712	6.02393	5.73416
72	3.23879	2.50394	0.827159	4.02986	7.88413	9.54319	6.54256	6.59935
73	2.37726	3.67938	3.37082	3.71853	7.28249	9.72806	6.69492	6.36673
74	2.75438	0.880084	1.99301	2.858	10.6175	8.05289	5.95424	6.54171
75	3.06149	2.82211	4.72159	3.1398	7.42683	8.90868	4.9443	5.82373
76	2.77411	3.92094	4.23802	4.88543	7.94455	8.31029	6.13819	6.42712
77	2.2437	2.28156	2.18335	3.61908	8.82187	7.4764	6.78843	6.24594
78	2.25568	2.17178	2.43927	3.57466	8.21076	8.71356	5.79752	6.15569
79	2.11678	4.61908	1.95704	4.25999	8.84284	11.3537	5.97914	7.08404
80	3.18036	3.2063	7.12859	3.81061	10.2085	9.01062	6.1943	6.96679
81	1.83828	3.33019	1.31721	2.60267	7.56761	10.6015	7.06889	6.39313
82	2.06564	4.58267	5.49971	5.3797	9.15844	8.46669	7.3322	7.04624
83	2.19719	2.58812	1.93822	3.02045	7.34967	8.7564	5.5031	5.76104
84	2.19512	3.01364	1.48591	3.56927	8.49813	8.95727	6.24694	6.36886
85	2.66662	2.65676	0.15716	2.94681	6.44932	6.79938	6.32975	5.29822
86	3.14064	2.23343	0.370683	3.96007	8.38514	8.13512	6.73552	6.43323
87	1.85611	3.65462	0.19913	3.26738	8.68711	9.74221	7.37819	6.70809
88	2.36982	4.66225	6.27472	5.00024	9.16728	11.4801	7.47537	7.67382
89	3.51659	2.20494	3.6725	3.15958	8.04998	7.82133	6.11739	6.02021
90	2.39778	3.8175	7.10363	4.39256	7.78325	10.7446	6.30294	6.79334
91	1.83362	3.10611	4.83146	3.52825	7.03329	9.90171	7.09066	6.31277
92	2.3731	3.38353	4.12096	3.74425	5.97327	8.20231	6.74547	5.71294
93	3.07574	2.27066	2.64023	3.48279	8.29319	8.20268	7.32816	6.4253
94	2.92943	3.31214	6.34299	3.6586	8.63539	8.84818	6.23679	6.4766
95	2.35832	3.20082	0.439478	4.13751	7.98783	9.13587	6.98821	6.56383
96	2.25796	2.73548	0.707949	4.32641	8.15422	9.85327	6.91141	6.77434
97	2.10949	3.12642	4.81078	4.19473	8.81647	9.17838	6.26885	6.63444
98	2.77764	4.42559	3.99681	4.94866	8.97095	10.842	6.88806	7.40084
99	2.3246	3.39829	2.7991	4.44436	5.84761	9.15582	5.78263	5.85272
100	2.79991	5.25017	1.47309	4.30354	7.06023	10.3982	7.95407	6.8844
101	2.55606	2.7228	0.0503687	3.79252	6.59152	8.17591	5.76336	5.70099
102	2.90623	2.57495	5.16173	3.33919	8.40708	7.03236	6.80876	6.05547
103	2.04968	3.42071	2.94347	3.33346	8.54366	10.3683	8.49043	7.0526
104	1.83302	2.40556	7.94375	2.94688	9.624	9.3059	5.49984	6.4086
105	2.79128	2.06903	0.978391	3.21231	8.29971	7.07933	5.71572	5.78321
106	2.62422	4.64926	5.92922	5.31202	8.02428	10.9763	6.85525	7.2474
107	2.07275	2.03308	2.03484	2.47146	6.18761	7.02344	4.93813	4.83918
108	2.37338	2.77092	6.42241	3.27362	8.30187	8.12028	6.99754	6.23208
109	3.19141	4.72502	4.52738	5.22903	8.41395	9.99576	7.46274	7.29306
110	3.03639	3.48471	1.47201	4.98702	10.1202	9.58004	6.339	7.34499
111	2.96259	1.67571	2.82445	3.35877	8.14048	7.57949	5.97383	5.94649
112	2.02074	3.62468	6.74102	3.79312	7.936	9.73165	5.83932	6.35072
113	1.90012	1.83234	2.62569	2.63368	7.73684	7.90686	5.55126	5.56287
114	2.67469	2.29884	1.27682	3.81285	6.74047	9.66663	7.18368	6.34695
115	3.14905	4.59214	2.48209	4.90012	7.7129	9.02554	7.48256	6.82818
116	2.22929	1.97634	6.45023	3.21205	8.31779	8.61743	5.54883	6.02929
117	2.64048	1.5825	4.73982	3.01122	8.8654	6.85473	4.66312	5.61315
118	2.07063	3.09349	6.21212	3.63729	9.0861	9.17748	6.16137	6.55431
119	3.11401	3.19866	1.66684	4.78498	7.4195	8.09541	6.64868	6.34967
120	2.34992	3.11201	5.34103	3.50851	8.66491	9.12789	7.0343	6.60314
121	2.58399	2.78236	2.04711	3.8075	6.8042	7.46687	6.55122	5.76081
122	2.77262	4.4139	6.77688	4.70228	6.60236	9.28703	6.69423	6.36312
123	3.10724	2.88368	5.71603	4.70567	9.19429	7.56793	8.01353	6.93337
124	2.33127	2.51967	5.19466	3.02571	7.3615	7.372	5.52288	5.48333
125	2.58576	2.23783	5.34219	3.16913	9.41329	9.76811	5.64422	6.60716
126	1.89509	3.05601	6.02937	3.25793	9.32927	7.82397	7.27372	6.43551
127	2.19588	3.05203	4.4295	3.56933	7.97544	10.5088	6.78703	6.67361
128	2.76574	1.86367	5.98231	2.76684	9.73844	8.35537	6.53966	6.48324
129	1.79768	3.25326	3.1492	2.8362	7.39713	8.11907	5.28136	5.51705
130	3.1562	3.67005	3.50665	4.52815	8.39403	10.5194	8.42849	7.41704
131	3.65756	3.44543	0.172538	5.02038	9.07941	9.57653	7.1053	7.2946
132	3.59083	4.45891	2.00489	5.10175	8.42708	10.468	7.95694	7.5035
133	2.66341	2.12325	6.75534	3.42144	7.99089	8.15523	7.44692	6.30282
134	3.16961	2.84975	6.03958	4.05518	7.52781	8.32207	6.40248	6.21887
135	2.26924	3.22967	1.5504	4.10782	7.9139	6.8533	5.30054	5.71218
136	2.89727	3.11444	2.97305	3.73811	7.83735	8.2952	5.34538	5.99326
137	2.28693	2.16782	6.82358	3.11674	8.90553	10.8959	7.98962	7.12788
138	2.51028	4.05315	5.39272	5.02131	9.21423	8.51915	7.37369	7.04072
139	2.37692	3.38768	4.25858	3.9056	7.08363	7.98762	5.23708	5.69868
140	2.73735	3.26447	2.36604	3.9267	9.05914	10.0748	5.74682	6.79588
141	2.29355	2.19882	4.85754	3.42352	11.6142	9.2394	6.43441	7.23742
142	3.25167	1.4891	6.3774	4.19244	10.2277	7.42904	6.24187	6.71626
143	1.85621	3.62591	1.34376	4.48833	7.33689	8.98438	8.0355	6.59564
144	2.89851	2.56476	4.55898	4.05954	9.20355	9.47913	7.11497	7.00719
145	2.7168	2.47576	2.95577	4.08725	6.994	7.99671	5.15016	5.72794
146	3.91939	1.35508	1.30663	2.96276	8.80849	7.27598	5.69071	6.00521
147	2.55668	3.2846	6.4161	3.73095	9.23983	9.63808	7.12224	6.95044
148	3.26414	1.61038	3.75352	3.39318	7.69439	6.22613	5.65946	5.51717
149	2.83362	3.55614	0.240576	3.95474	6.20158	8.29055	6.53909	5.84679
150	2.96584	3.25709	4.92501	4.13375	8.729	9.32833	6.63493	6.79007
151	2.475	3.00505	0.934992	3.99976	6.40804	8.36314	5.40653	5.66612
152	1.44358	3.23114	2.32844	2.87857	7.56756	9.43066	6.42332	6.03646
153	3.91379	1.94598	3.3065	3.7901	7.65983	5.81718	5.22051	5.49383
154	2.87019	3.22588	1.00727	4.36532	8.39449	8.21884	5.72361	6.33092
155	2.66248	3.92507	1.43425	4.36874	6.92487	8.4121	6.42799	6.11587
156	2.24754	3.15296	3.80504	3.47908	9.61022	10.973	6.8722	7.19674
157	1.92709	3.22664	6.83048	3.28537	6.77459	7.74639	5.82425	5.49404
158	4.11792	1.84307	5.64066	4.07904	8.8719	7.33063	6.60883	6.48359
159	2.60028	3.98126	2.23479	3.22832	9.60066	9.13895	7.92848	6.98917
160	2.02765	2.89717	4.87597	3.85101	7.93169	7.94611	5.41412	5.88941
161	2.8849	2.06293	1.61791	3.39879	7.31359	7.54093	5.09957	5.56193
162	2.27726	2.61567	6.06633	3.53471	7.79877	7.83997	5.64206	5.8286
163	2.54388	3.36085	6.72403	3.63256	9.54579	9.2868	6.11507	6.73715
164	1.97991	4.67731	3.06598	4.80066	5.38374	8.82436	6.24191	5.80593
165	1.96413	1.14068	5.50598	2.14987	7.45222	8.98711	6.47201	5.79218
166	2.8716	1.11048	3.54122	2.85351	7.91027	7.34449	5.34972	5.5894
167	2.61823	2.48144	5.47251	3.96576	8.47559	9.00427	5.29975	6.31812
168	2.44749	1.6106	1.92775	2.57094	8.3759	8.54571	6.24735	6.03905
169	1.87637	3.49408	4.81927	3.49189	8.62581	10.1755	5.7928	6.53183
170	2.8187	3.38225	5.61354	4.08885	6.93251	9.30705	6.93316	6.35677
171	1.87227	3.01905	4.28172	3.54917	7.77768	7.21405	4.75917	5.48373
172	2.87929	1.53572	1.58838	3.46672	8.28411	7.62506	6.79467	6.1653
173	2.82519	2.11635	3.54196	3.86985	7.89063	7.68876	6.77356	6.16346
174	2.13215	2.32682	2.56415	2.64544	7.85862	8.19962	4.90637	5.56436
175	2.73209	3.51835	5.83077	4.02916	8.46367	9.60312	6.78862	6.76577
176	2.47443	3.79373	4.56012	4.33305	5.02397	8.29431	6.32948	5.55415
177	2.64751	4.05178	1.22059	3.84603	7.80151	8.9163	7.96106	6.62789
178	2.91359	3.039	0.739688	4.44886	7.62598	8.98418	6.50354	6.46976
179	3.19753	1.66504	6.04422	3.45763	8.21426	7.38408	5.54624	5.88714
180	2.26541	1.69217	2.47206	2.59744	6.29956	8.74833	4.79918	5.25838
181	3.22723	1.93175	4.07527	3.76582	9.94309	9.41094	5.86978	6.90576
182	2.95876	3.49746	0.628123	4.93873	6.67254	8.42075	6.37832	6.19692
183	2.43619	2.3117	1.77252	3.2667	7.83254	8.73378	5.76692	6.00798
184	2.41271	2.04561	2.32823	3.12736	8.64132	10.132	8.00789	6.91266
185	2.8825	2.85987	3.91433	3.76045	7.87536	9.2095	7.04062	6.5274
186	3.33169	4.39116	3.49762	5.23426	6.6303	8.40108	8.98799	6.79571
187	0.000621697	2.89393e-13	1.16567	0.000505426	1.77849	1.69473	0.918727	1.00006
188	2.64585	2.91118	4.61479	4.45524	8.06495	8.04891	6.44578	6.34247
189	2.46199	4.07852	4.68711	4.94448	10.2565	10.8225	6.58852	7.63327
190	2.45718	2.08939	0.950254	3.09175	8.43917	9.23642	5.60993	6.20345
191	4.15366	2.68564	0.448181	4.4456	8.52641	8.19351	7.21193	6.79004
192	3.13232	1.10698	5.28333	3.00724	8.89874	7.60063	6.34432	6.1511
193	1.68334	3.59888	3.42935	3.98496	9.08038	9.04037	7.34583	6.79335
194	2.80377	3.31646	5.28685	3.73217	8.18518	8.8084	6.09017	6.3276
195	2.80161	3.30504	2.84421	3.95015	8.41864	8.53995	5.48935	6.26251
196	3.46886	2.30401	6.13211	3.62139	8.3987	6.97977	6.67571	6.13456
197	2.36702	3.39093	3.16832	3.97118	8.66501	8.30527	7.62049	6.64575
198	3.50094	2.85142	4.72058	4.10848	7.17206	7.04624	6.30172	5.87845
199	2.74121	2.81028	5.20481	3.99347	7.51572	8.57324	6.4783	6.2265
200	2.93341	2.48652	5.85223	3.64147	6.30871	7.65009	5.40208	5.44815
201	2.96647	2.54745	2.58147	4.07546	7.05027	8.82836	4.55966	5.83207
202	2.24856	3.75858	3.63275	3.95434	6.04391	9.32691	6.65708	5.99441
203	3.45961	1.28635	2.49833	3.13208	9.61917	9.51569	6.62923	6.86762
204	2.38474	3.02143	1.14662	4.11339	7.83642	7.5544	5.2664	5.84823
205	2.08806	3.37488	4.56673	4.14826	8.28084	9.90057	7.49836	6.8786
206	2.59485	3.35662	2.45169	3.48776	7.54612	8.55703	6.32376	6.07829
207	2.16694	1.88418	5.75303	2.68151	8.54588	9.23925	6.06084	6.19504
208	2.65	1.78937	5.69059	2.83416	5.83357	6.86096	6.07738	5.06989
209	2.46132	3.53058	0.997082	4.3488	8.83852	10.4555	7.55251	7.23666
210	2.70823	3.01803	4.98326	4.20834	8.93969	7.84456	5.52523	6.29871
211	2.5945	1.81227	2.8568	3.64304	8.23984	7.2216	5.6921	5.86754
212	2.25445	2.9779	3.46698	3.14167	8.21246	8.79421	6.32325	6.18522
213	2.26437	3.11332	4.04369	3.17317	6.72511	8.69978	6.43371	5.81279
214	1.68884	2.74683	3.8688	3.77996	8.73692	8.39634	5.99189	6.25281
215	3.38466	2.2314	0.9327	4.31551	7.89279	9.67781	6.64908	6.7273
216	2.67974	3.18702	0.175022	4.48366	7.2734	9.12856	6.39018	6.37359
217	1.92632	2.23603	6.52813	3.00994	8.76027	9.19236	5.90564	6.26202
218	2.2954	2.61905	4.59477	3.2184	7.24783	9.08885	4.91133	5.74738
219	2.16762	1.96378	0.497695	2.54727	8.35259	7.16649	6.03904	5.66452
220	0.000610259	5.63784e-06	1.27443	0.000349912	1.41032	1.36951	0.82435	0.816977
221	2.70004	2.60522	2.48318	3.13696	6.14017	6.45723	5.94594	5.11644
222	2.14915	4.60098	0.500646	3.89999	7.15099	9.7922	7.51365	6.5296
223	2.23054	4.98113	2.37271	4.86388	9.31791	10.864	8.65091	7.76373
224	2.83222	1.9814	2.6823	3.10538	8.55553	6.8433	6.48502	5.92547
225	2.49958	2.37117	1.06622	3.27508	7.99819	8.31457	6.34571	6.08025
226	3.54848	1.14124	2.77417	2.69666	6.5384	6.22332	5.25175	5.01038
227	2.26452	1.58459	6.66915	2.714	10.3713	10.1984	7.22393	7.10968
228	2.96025	3.24409	0.829521	4.36343	4.50667	8.37244	4.67771	5.17206
229	3.27034	3.22512	4.87507	4.17468	8.89083	8.48331	6.67687	6.6974
230	2.25703	4.38284	5.01189	4.31555	7.31435	8.22324	5.13282	5.87707
231	3.16195	2.96379	2.89832	4.14719	9.11374	8.22434	6.02802	6.55448
232	2.15964	2.34447	2.12118	2.7227	7.74121	8.40497	5.75006	5.76086
233	3.30763	3.99823	1.84055	4.57827	6.90675	7.70029	6.02503	5.99365
234	3.07961	2.03447	2.81056	4.03166	9.62884	6.95938	5.99951	6.36573
235	2.56011	1.94164	3.10063	3.33709	7.07413	7.27231	5.83751	5.53602
236	1.49988	3.99291	7.14279	3.88656	8.75512	11.3623	8.21776	7.34137
237	1.81944	2.17596	5.67245	2.53327	9.53483	7.77262	5.90618	6.03702
238	2.78618	3.18886	0.678747	4.06444	6.16699	8.52812	7.1504	6.02294
239	2.55787	1.47186	5.76206	2.59207	9.01955	8.68312	6.27114	6.25361
240	2.79829	2.37938	2.9315	3.39286	8.7948	6.92363	5.3535	5.85114
241	2.45666	2.36735	0.353481	2.60552	7.95547	6.91798	6.72651	5.68718
242	1.78873	1.7142	1.79714	2.7934	6.24145	6.59235	5.21094	4.85219
243	3.06196	3.04883	1.73838	4.38327	8.76103	7.86895	5.78137	6.38282
244	2.3675	5.72233	4.98248	5.90856	9.3106	9.98231	7.61818	7.62684
245	2.21836	5.46559	5.41497	4.56524	8.14734	11.0159	6.84791	7.08545
246	0.00158574	5.02034e-13	1.90274	0.00101699	2.48778	2.77956	1.59833	1.54752
247	3.03776	3.47404	1.92703	4.13272	7.91941	7.89017	6.06199	6.17037
248	2.66113	2.46253	5.12959	3.21254	9.69625	7.12534	6.33869	6.26237
249	1.81741	2.83106	3.30951	3.35896	6.27054	9.95189	6.48951	5.96994
250	2.50567	2.22914	4.25241	3.07435	8.95798	9.37043	6.94565	6.62492
251	1.6749	1.25424	3.32142	2.596	7.28407	8.40051	5.42604	5.49214
252	2.9934	1.88894	3.32533	3.27798	6.83419	6.66633	6.35108	5.47296
253	2.31872	3.1368	0.21083	3.51211	4.69777	7.13626	5.78356	4.91025
254	2.4005	3.04518	5.10021	4.0813	7.17162	6.84405	7.15334	5.88125
255	2.23103	3.06558	2.23834	3.96957	10.0324	10.0219	7.23162	7.27603
256	3.71756	2.04441	1.85242	4.2245	6.40687	8.2559	5.96435	5.91867
257	2.73702	3.62809	5.69198	4.49066	9.09065	9.52071	5.52458	6.77073
258	2.59506	1.85658	5.33134	3.46202	9.32587	7.72826	5.68821	6.21559
259	2.36098	3.77707	2.69443	4.33287	7.75405	9.54722	7.34312	6.70982
260	2.98174	3.69164	3.88215	5.32219	6.28139	7.79012	6.19066	6.01376
261	2.77606	3.6607	1.96641	3.69763	7.64502	6.99441	6.66011	5.8992
262	3.11776	1.88	5.1981	3.5376	8.51255	6.74072	6.0755	5.93832
263	3.12469	2.12397	4.11536	3.56591	8.46752	8.26131	6.22724	6.29341
264	2.42038	2.7803	3.72702	3.16733	7.1714	8.51578	7.0086	6.01002
265	2.56633	3.43333	4.08904	3.57482	7.99606	7.62638	4.83157	5.72349
266	1.7093	3.12383	3.95068	3.55102	9.22961	9.77739	6.83723	6.79462
267	2.27568	3.86954	4.0223	4.36688	7.53732	8.26871	6.60684	6.23624
268	2.45157	2.55078	3.61175	3.41368	6.8435	7.44099	5.98894	5.55373
269	1.28801	2.94154	5.91803	3.5409	7.01771	8.97975	6.14693	5.87372
270	2.42632	3.17663	2.93003	4.37795	6.36452	8.10837	6.03579	5.80181
271	2.13655	4.3506	1.24538	4.4066	8.03472	9.88315	6.52872	6.69666
272	2.64553	2.69676	0.545265	3.4324	8.88313	8.20328	7.43573	6.54637
273	2.27406	5.10644	2.49254	4.98266	6.65437	9.94307	7.26584	6.64572
274	3.16466	4.11148	4.02997	4.50141	7.90973	9.31777	6.03343	6.57164
275	2.01521	3.1082	7.0495	3.49079	8.36743	8.73483	7.35943	6.46596
276	2.98846	2.96506	0.751708	3.53543	9.30115	9.18466	5.6866	6.59014
277	2.89779	2.01179	7.0105	3.07011	8.07416	7.47923	5.62596	5.77295
278	2.56919	3.17822	2.05261	2.92754	9.28878	8.86375	6.80105	6.55524
279	2.21087	3.43039	1.36508	3.62881	7.21034	8.62137	5.83693	5.905
280	2.53589	2.37675	0.368343	2.2842	7.58309	7.21092	4.90878	5.24179
281	2.31628	1.95932	2.00556	2.70665	8.78019	9.70774	7.16074	6.58945
282	2.57019	2.55362	3.8693	3.74895	7.27499	8.78796	6.52118	6.14477
283	2.84766	1.94889	5.58338	3.5551	6.59102	7.12645	5.95355	5.48076
284	2.62058	2.00885	3.96968	3.45235	9.43697	8.56716	6.6483	6.61165
285	2.91875	2.11358	3.76374	3.1876	7.71581	6.5537	5.74256	5.53268
286	2.85269	1.46382	5.12853	3.04861	8.80678	8.47065	7.57747	6.5361
287	2.094	4.31406	4.87014	3.74984	6.44298	9.73781	6.67271	6.13236
288	2.79757	2.87326	0.490143	4.11139	7.23843	8.73353	5.85981	6.10356
289	2.40744	5.49694	4.67786	5.45924	7.55948	11.1156	8.5015	7.49268
290	2.7891	2.27753	4.78586	3.03352	6.0943	7.33158	5.28427	5.14929
291	2.27402	0.957211	6.60305	2.84526	8.82727	8.57731	6.18279	6.18701
292	2.42647	4.73749	0.655513	6.09344	7.83898	10.6528	7.89462	7.48451
293	2.48294	3.45266	4.1585	4.04274	7.58163	9.1309	7.01951	6.45823
294	1.94756	1.82547	2.25414	2.92996	10.9339	9.9429	6.32401	7.04412
295	2.7446	1.91447	0.839565	3.6444	8.20007	9.14343	7.06505	6.55271
296	1.73191	2.37013	3.18987	2.68532	8.00633	8.94067	5.00561	5.74965
297	3.41615	2.62126	6.14047	3.17708	8.7597	7.06947	6.78822	6.16678
298	2.50883	2.32445	5.33866	3.5542	9.01557	7.93343	5.07482	6.07815
299	3.11097	3.16946	3.58678	4.61728	6.88381	6.73861	5.60238	5.67989
300	2.66599	2.78367	5.17832	3.17881	7.68105	8.88696	6.44132	6.13997
301	2.47453	1.55097	2.32621	2.956	7.78359	8.23464	6.4811	5.9526
302	3.28249	2.35821	3.93368	4.12729	9.96319	7.71376	7.13588	6.87809
303	2.6941	2.40201	6.219	3.47053	8.13722	9.09853	5.41042	6.1693
304	2.57144	2.32164	5.97592	3.5926	8.35431	7.97424	7.1108	6.32318
305	3.97659	0.70691	2.92529	3.13579	9.9275	7.31837	6.0253	6.40505
306	2.98304	2.47573	3.44894	3.03959	8.43483	6.22895	4.92067	5.46641
307	2.69967	3.4162	6.53097	4.36514	8.40636	10.0234	6.75713	6.90641
308	2.98665	2.09518	6.51045	3.73067	5.10956	7.00542	5.53503	5.04789
309	1.88059	3.38558	4.68999	4.1922	6.22275	9.05672	5.87674	5.84402
310	2.15404	1.64004	0.324576	2.59428	8.79016	8.61341	7.03442	6.28689
311	1.61765	3.34453	3.18899	4.19842	8.02145	9.16893	6.69814	6.46281
312	2.94309	2.40031	5.48507	4.00881	8.47717	7.79046	6.70199	6.36819
313	2.97155	3.63044	3.84485	4.14466	7.6121	9.31399	6.02154	6.38823
314	2.79089	3.71723	4.38214	3.95375	6.59194	9.99312	7.14388	6.42785
315	2.68002	2.75232	2.39996	4.39186	6.65291	7.6333	5.65535	5.72556
316	2.24298	3.81863	8.10806	3.33541	10.8413	10.1275	8.53348	7.62374
317	3.88652	2.17258	3.45552	4.06173	7.75949	8.05053	6.68535	6.34301
318	1.35143	3.65252	4.2879	4.01152	8.53281	10.1756	6.95818	6.79545
319	3.60158	3.69221	1.98694	4.60841	8.17376	9.62859	6.93558	6.9449
320	2.64666	2.55878	3.34883	3.05152	8.33162	8.72718	6.90271	6.32907
321	3.06693	3.04105	0.28746	3.93558	9.06902	9.34002	7.37406	6.98631
322	2.1654	2.48179	0.844701	3.55487	8.4553	9.09767	6.09909	6.34863
323	2.59424	2.48448	2.55111	2.89959	7.22827	8.25636	6.06454	5.74259
324	2.67907	3.00011	1.91788	3.86783	7.73343	9.33247	6.50921	6.41967
325	2.24293	2.35275	6.43094	3.7378	7.99561	8.84575	6.00409	6.20532
326	2.79588	4.05315	6.27667	4.16229	9.24721	9.23264	6.43181	6.85985
327	1.99324	3.7032	4.26888	4.73433	6.62575	8.36003	6.74713	6.09994
328	2.46428	2.54278	0.495507	3.49938	8.81256	8.59393	5.45633	6.22705
329	2.7424	0.912986	7.07106	2.32764	8.62225	7.24755	5.28896	5.60757
330	2.36442	1.81393	6.97684	2.3356	10.6927	10.1243	8.09036	7.27081
331	1.67474	4.83757	6.42384	4.43889	8.09894	11.9718	6.91472	7.20254
332	2.3018	1.62589	6.32102	2.93376	9.11249	8.73484	6.19631	6.32566
333	2.01605	1.55671	2.10307	2.80339	5.96839	7.59329	5.46756	5.07146
334	2.72312	3.65144	0.400782	5.00751	6.92906	9.23092	7.89276	6.72146
335	1.6395	2.81163	3.00408	3.60803	8.09262	8.85121	6.53334	6.24655
336	2.758	1.81855	1.56806	2.9457	8.31887	8.22428	4.9767	5.82809
337	2.027	5.85444	5.03777	5.70181	7.75064	12.4047	9.61326	8.0522
338	1.92799	3.56975	1.79051	3.67044	5.86251	9.72564	7.1863	6.03763
339	2.2877	2.06707	3.65585	3.46798	8.38508	8.94215	6.19674	6.30514
340	2.83843	3.10621	3.51235	4.22453	8.85672	8.09026	6.27586	6.49245
341	2.86525	1.52594	2.1278	2.83091	9.3462	7.25707	5.30367	5.9291
342	2.88935	2.88679	0.885334	3.55056	7.46251	6.7258	5.58274	5.55895
343	3.20302	2.16161	4.51499	3.70376	9.21699	8.08529	5.49008	6.34562
344	2.16513	3.93769	5.48457	3.53498	7.78833	9.79133	7.21127	6.5494
345	0.000473542	-2.11977e-13	0.657163	0.000328752	1.21197	1.21486	0.749919	0.718249
346	2.63178	2.96865	5.83097	3.70701	5.67806	9.40596	6.99756	5.95974
347	1.70792	0.462073	2.61116	1.32624	8.04824	8.75243	5.50201	5.4922
348	2.27634	1.28314	6.70447	2.23431	8.46938	8.39717	5.92962	5.87434
349	2.59327	1.7965	4.38583	3.35595	8.86446	9.86905	6.57647	6.7054
350	3.98572	3.45863	4.21391	4.92589	8.78381	8.27002	6.83192	6.89667
351	2.82918	1.81483	6.62198	3.3132	10.2034	8.30143	6.16552	6.6472
352	2.17583	3.90576	2.99313	3.31627	7.0785	8.98912	7.35137	6.1726
353	2.17259	2.34361	3.05911	3.11831	7.36971	7.63104	5.94644	5.62555
354	2.62926	3.44793	2.50074	3.8415	6.44888	9.22453	6.96869	6.1474
355	3.08527	2.14215	0.585658	3.4311	7.05234	9.34167	6.40117	6.16213
356	2.82053	2.24371	4.22509	2.7044	7.08125	7.51706	6.77274	5.65878
357	2.81537	2.14496	5.09268	3.15308	6.12273	6.14664	5.33153	4.93803
358	2.25961	2.67258	2.77063	3.76018	5.75486	6.26754	4.77796	4.84636
359	2.39788	3.16725	4.67009	3.56324	7.2369	9.59331	6.72769	6.29502
360	3.36103	2.48608	4.06127	3.05351	8.91623	6.56454	7.83305	6.26442
361	1.95995	4.84476	7.04648	4.56701	8.69248	12.3213	7.8241	7.66334
362	2.63837	1.69039	4.12176	3.19734	7.69366	7.01608	6.57537	5.75644
363	1.77146	1.71823	3.72138	2.5675	9.15476	10.5898	6.92927	6.74262
364	3.20657	2.25699	0.707643	3.00139	6.06783	6.70607	5.11066	5.00953
365	2.93936	2.99773	2.05891	3.86488	9.55325	9.49159	6.91716	7.02651
366	3.60085	0.719848	6.18404	2.48217	8.66726	7.82706	6.07281	6.01565
367	2.38389	3.23557	3.55581	3.01559	7.91177	9.21726	6.0148	6.12742
368	3.49302	3.02923	1.06183	4.18733	6.56072	8.62214	6.8771	6.19041
369	2.73062	3.20376	2.75869	4.36338	9.05422	9.77467	7.01679	7.07009
370	2.62997	3.15584	5.19305	3.55718	8.45917	8.26008	4.86159	5.98524
371	2.59469	2.04522	0.155124	3.20246	8.15295	7.26433	5.93102	5.80421
372	2.14214	1.69266	2.51255	2.65457	9.38604	11.2204	8.32323	7.26338
373	2.05047	2.53518	5.26174	2.31332	6.15324	8.37164	5.31909	5.16163
374	2.37464	2.69976	2.788	3.60624	7.20691	7.91144	6.81552	5.94405
375	2.31774	3.74836	1.46118	3.97534	7.17722	8.42269	6.89931	6.14894
376	2.77108	2.15184	6.04191	3.44914	7.38149	8.42061	4.85963	5.72355
377	2.99007	3.29224	3.05545	3.97924	9.15855	8.71992	6.18414	6.65091
378	2.58458	2.60641	3.99397	3.25865	7.55755	7.33445	5.87078	5.67124
379	2.27517	2.58961	0.195495	3.46189	7.84123	7.68929	6.5263	5.96026
380	2.41283	2.0575	1.93729	2.72318	11.1583	8.91553	5.86087	6.79472
381	2.18289	2.97382	2.74866	3.16637	8.57065	7.8434	6.27011	6.06002
382	3.0714	2.66424	2.3007	3.88926	9.71096	8.56939	7.75211	7.04442
383	2.25141	2.56281	7.50271	2.89877	8.14368	8.712	6.22924	6.07344
384	2.38867	2.29984	3.98292	2.62387	7.5319	8.08168	5.93901	5.67459
385	0.000864982	-2.42912e-13	1.48634	0.000590733	1.27892	1.44252	0.744871	0.783744
386	1.71637	1.78585	2.70774	2.5089	6.55803	7.7771	5.77773	5.22809
387	2.59873	4.20886	1.42604	3.95868	6.40641	8.63226	7.32458	6.10696
388	1.9324	3.22539	3.43727	3.45711	7.59096	10.2528	6.68432	6.44924
389	1.9165	2.29254	3.97331	2.78401	5.34939	8.59285	6.10364	5.24247
390	3.86342	2.78187	5.22917	4.4116	10.5838	9.7232	7.35799	7.64104
391	2.68658	2.06734	1.47303	3.48068	8.43704	7.78065	6.05628	6.0845
392	1.97586	1.35995	0.922901	2.50654	10.5469	9.3205	5.87541	6.62821
393	2.7871	4.41731	6.34744	4.2593	6.80756	9.20709	7.46351	6.44921
394	2.55367	1.58713	2.73546	3.3988	7.95267	6.1092	6.62284	5.67172
395	2.63613	3.53898	1.44738	3.38782	9.17964	10.2455	7.97169	7.16329
396	2.46566	4.10049	2.70669	4.12891	8.04416	9.5821	6.17842	6.53629
397	2.69515	2.66931	4.32006	3.03407	6.83454	7.94455	5.70883	5.54767
398	0.000313242	2.71624e-13	2.11696	0.000165402	2.2084	1.98298	1.14998	1.2172
399	3.30765	2.90929	1.92558	3.8907	8.31137	9.3379	6.02943	6.546
400	3.58683	3.79318	1.2898	5.47606	6.79473	7.22193	6.27403	6.13645
401	2.41505	3.37227	5.98591	3.79035	6.85193	8.03423	5.80121	5.73564
402	2.52961	3.43539	4.68733	4.12652	8.2471	8.64116	6.74647	6.49451
403	2.53014	2.30201	0.992053	2.60584	9.2094	7.86507	5.65099	6.01443
404	2.03768	1.30896	2.95865	2.6972	10.3309	9.38579	6.7249	6.79842
405	1.55025	3.00702	2.88723	2.94227	6.24597	9.40431	6.22062	5.67499
406	2.29479	3.92819	1.46055	4.19337	6.93708	8.94961	7.16833	6.30056
407	3.08052	1.84541	4.92021	3.1502	8.84703	8.50655	6.13672	6.32677
408	2.17055	3.46536	1.45607	4.31586	6.96654	9.66585	6.03771	6.2558
409	2.7816	2.82579	1.48662	4.73382	7.49644	7.03086	6.38901	6.04084
410	2.51418	2.73599	3.78353	3.37122	9.07873	8.4205	5.27688	6.20187
411	3.07612	1.54777	3.85876	3.1182	9.88417	8.05083	6.79609	6.61159
412	3.30365	2.14346	0.948569	4.39086	9.03073	6.74177	6.7572	6.41464
413	2.76845	2.87612	4.48452	3.47802	7.02486	7.84747	6.97813	5.92806
414	2.30963	3.28949	0.579445	3.82539	9.44721	7.85473	7.61023	6.70837
415	3.44188	5.7374	5.50031	6.00404	6.9747	11.0039	7.64914	7.38411
416	2.66736	3.12422	5.44659	3.63066	7.76546	7.62604	6.05193	5.91867
417	3.31285	2.71419	4.70014	4.32424	8.36602	6.96017	7.54217	6.43299
418	2.06003	1.49091	4.85234	2.25532	9.70949	8.13042	6.59921	6.24882
419	2.20155	2.51184	4.81356	3.44848	6.58893	6.05514	5.19139	5.01755
420	3.00315	2.72939	3.0166	3.89666	5.32793	5.38072	6.26321	4.93778
421	3.09386	2.20614	0.825684	3.61993	6.97178	8.57826	6.03394	5.94961
422	3.16272	0.979909	1.94099	2.87798	11.0197	8.20984	6.13256	6.76056
423	2.61615	2.89873	4.19781	4.26187	7.33264	9.33082	6.23986	6.34498
424	2.23116	2.85753	2.84517	3.20542	9.28778	9.77395	6.6534	6.7475
425	2.3572	2.58391	1.38687	3.11768	7.92687	8.2942	6.06196	5.9552
426	2.43297	5.04678	5.48824	3.98868	8.86269	11.3874	7.40046	7.34541
427	1.65535	3.41223	0.630594	3.81578	7.80981	9.71645	7.25004	6.55178
428	3.09218	4.23167	3.02755	3.93762	8.34197	8.73532	5.51473	6.32528
429	3.61246	1.7316	4.29659	3.33129	8.14076	7.20218	4.76871	5.69448
430	2.57469	2.05587	1.88737	2.9356	8.69414	8.08018	4.63004	5.80799
431	2.71171	1.54736	3.64518	2.92521	8.27827	7.8891	5.2877	5.79328
432	2.50535	2.19799	6.11666	2.7872	9.39966	7.16752	5.55865	5.932
433	1.56164	1.21233	5.40899	2.19454	8.33211	7.05711	3.97593	5.09143
434	2.47708	1.4811	1.22541	2.82688	10.1005	9.43264	6.08478	6.7018
435	2.14497	1.42364	2.31363	2.37408	7.6474	7.22892	6.21458	5.48448
436	2.64983	2.49198	2.05528	3.37092	7.55237	7.59982	5.70589	5.72619
437	2.5984	2.60731	4.91473	3.18418	7.22035	7.11472	5.84165	5.51629
438	3.13857	2.1446	2.19528	3.96907	5.41681	6.50618	5.80386	5.14002
439	2.97369	3.44716	1.79159	3.65939	7.09744	8.84153	6.35518	6.10829
440	1.93584	1.26893	6.80837	2.1599	8.79256	7.46	6.02749	5.72232
441	2.03878	3.11673	3.65188	4.25367	8.63669	9.59522	6.69263	6.76545
442	1.85408	3.08162	8.47692	2.75548	10.301	10.059	7.50476	7.09629
443	2.95903	2.04917	2.30804	3.31769	9.03453	8.36412	5.19603	6.1902
444	2.68703	4.01887	0.748189	4.3302	8.1708	7.91591	7.22963	6.47807
445	2.75992	3.2537	2.86007	3.37667	9.20442	10.7005	7.60791	7.20558
446	2.60339	1.76178	5.2094	3.02412	7.71538	8.06636	5.56846	5.75364
447	3.13841	2.81083	0.752436	3.96138	7.54162	6.95193	5.58054	5.74418
448	2.0173	2.59213	1.31276	2.96679	8.05617	7.25454	5.80367	5.64594
449	2.74196	6.37688	6.4835	6.64842	6.77827	12.6057	9.84574	8.17939
450	3.16014	2.97595	2.81465	3.49914	7.42377	7.79677	5.79325	5.83776
451	2.36591	3.45384	4.83676	2.87667	5.80168	8.62949	6.32249	5.48611
452	2.93439	2.38882	0.741675	3.54995	8.72569	8.12165	6.37155	6.33674
453	3.6793	2.07894	4.62163	3.83911	9.09165	7.62925	5.86137	6.36457
454	3.75232	2.86529	4.62802	4.79719	8.21302	9.30102	7.52345	7.0473
455	2.49745	1.73801	4.3995	2.63816	6.57314	8.35814	5.2997	5.37401
456	2.66573	4.29837	6.69895	4.35819	8.52239	8.67042	8.1608	6.91697
457	2.05268	2.10358	6.30624	3.19189	9.77277	10.2301	7.41395	7.0887
458	2.86547	1.60242	4.75331	2.73658	8.28147	8.47251	6.99924	6.22321
459	2.33634	3.34471	3.62336	3.71002	8.82769	8.04529	6.80012	6.41196
460	2.0873	3.8641	3.97542	3.87258	7.7339	10.8221	5.92782	6.57787
461	2.4085	1.57799	3.9055	3.039	8.27191	7.80548	5.7828	5.86333
462	2.49261	3.21922	5.06617	4.12968	7.11912	8.05216	6.67943	6.05928
463	2.4926	2.57623	4.45951	4.12308	8.61576	7.68561	5.37464	6.10697
464	2.81715	2.26285	6.21783	3.19714	8.40179	7.51579	5.37817	5.83984
465	2.14382	2.04878	5.95582	2.67531	7.35838	8.3338	4.72192	5.43453
466	2.94362	2.76928	4.57564	4.29852	9.47763	8.20807	5.91425	6.63229
467	2.88238	3.99441	0.276623	4.45598	7.26424	9.98044	7.15558	6.72422
468	2.54796	3.54309	2.56958	4.41245	7.2722	7.86412	7.09476	6.2096
469	2.32091	2.36402	3.18271	3.30089	9.08843	8.37353	6.15009	6.32317
470	2.4293	2.63495	6.83856	3.19384	6.8584	7.61746	6.92119	5.72429
471	2.93241	3.18819	1.73326	4.71184	7.79785	8.07884	5.56389	6.19987
472	3.2396	3.8337	2.14244	3.89415	7.87454	7.97631	7.39222	6.40387
473	2.91057	2.63697	6.37971	3.04081	8.22636	8.97722	7.1892	6.43642
474	3.2958	3.6061	4.13672	4.48692	6.81757	9.28613	4.65201	6.02399
475	2.56421	3.23688	5.8944	3.89978	8.22857	8.24286	5.57907	6.13053
476	2.21888	3.03957	5.17421	3.54962	7.80576	8.92715	5.91996	6.11971
477	2.88552	2.84521	4.84075	4.11838	6.39043	9.45531	6.9611	6.26327
478	3.69049	1.36951	7.58591	3.26324	9.82112	7.95792	6.76892	6.66381
479	3.22709	2.90751	3.03878	4.67238	10.0773	9.16658	7.19588	7.35352
480	0.000372311	0	0.420576	0.000290637	1.89299	1.80245	1.06411	1.08063
481	2.66892	2.20168	0.78373	3.4027	6.32809	7.01523	5.56982	5.26535
482	1.77578	2.8033	0.506687	2.28199	8.94752	8.5984	4.99192	5.83369
483	2.41953	2.32997	1.62271	3.27076	8.05008	8.98039	6.84617	6.32398
484	2.96249	1.81718	1.2951	3.1424	6.97895	7.29661	5.13134	5.37775
485	2.97871	2.34929	4.90822	4.1661	7.93902	8.01129	6.11392	6.20269
486	2.57744	2.2247	0.726283	3.55384	8.97928	8.26301	6.27742	6.37717
487	4.02048	2.2436	3.92561	3.9598	7.84694	6.54612	5.5991	5.82359
488	2.7187	3.42083	4.18443	4.42965	8.18719	10.2027	7.17821	6.98606
489	2.21001	2.77312	4.35231	4.02838	5.63646	8.85097	5.5684	5.58119
490	3.15968	2.34792	5.9599	3.89207	5.67225	7.31813	6.32841	5.46867
491	2.4893	1.86864	5.01532	3.44653	11.5388	8.84537	7.73684	7.4055
492	1.6458	0.720339	0.479575	1.80744	9.94762	9.54619	5.52844	6.26049
493	2.47204	3.04667	6.52793	3.92102	9.98462	10.3316	7.12975	7.32472
494	3.57213	2.08472	4.8468	3.01973	8.92313	9.11339	5.72976	6.42261
495	2.21572	3.96655	4.3793	3.9196	8.18337	9.60681	6.45188	6.55645
496	2.27455	2.38344	5.39081	3.45768	9.19412	9.14856	6.41954	6.59985
497	2.14686	2.15465	4.62638	3.89898	8.75093	8.28489	6.03433	6.30863
498	3.18256	2.93049	1.48264	4.82243	5.51031	7.2278	5.18199	5.40235
499	2.13434	2.16552	0.358534	3.35901	8.86722	7.65773	5.34328	5.94869
500	2.30694	2.73808	3.40281	3.83475	9.43271	8.91235	6.92545	6.79813

## Sheet: Indonesia
Simulation_ID	IRR_M1	IRR_M2	IRR_M3	IRR_M4	IRR_M5	IRR_M6	IRR_M7	IRR_Bayesian_Average
1	2.82655	5.939	4.58358	6.39026	8.9219	11.569	8.75015	8.24347
2	1.94984	3.49173	1.97565	3.40054	8.08511	8.71089	6.05237	6.11361
3	2.66936	6.22682	6.81374	5.57301	9.80024	11.949	8.14155	8.23864
4	2.45449	5.18044	3.20053	5.7432	7.86398	10.2684	7.79946	7.31847
5	2.61333	3.24612	1.21177	3.78348	7.82887	9.23645	6.83421	6.46265
6	1.55194	6.52167	2.30046	6.24332	6.73801	13.2765	8.78919	7.8997
7	2.24415	5.96699	3.03286	5.30192	7.62157	11.4418	8.37574	7.50736
8	2.66157	4.35349	3.81822	4.49575	8.03077	9.47727	5.73465	6.52914
9	2.12557	3.40823	0.541859	3.54912	7.70539	9.28439	7.13904	6.39902
10	2.66841	6.26736	2.95465	4.23685	7.26926	12.0254	6.62762	7.01537
11	2.41024	5.01119	4.90661	4.57809	7.30441	8.91167	7.36454	6.53208
12	2.18088	3.6504	2.23628	4.45932	7.26969	9.35181	5.55335	6.20763
13	2.5372	5.51145	1.16763	5.69861	6.90666	10.7214	6.52155	6.92594
14	2.78148	3.80598	1.85578	5.22673	7.71939	9.1507	7.0659	6.80479
15	2.56769	5.94604	2.2087	6.42473	8.82648	12.8431	8.26882	8.38266
16	2.85165	5.6711	4.2862	5.59199	4.19793	10.4995	7.86948	6.45035
17	2.52636	4.81992	0.7784	4.71526	8.27981	9.16421	6.52099	6.7161
18	3.5954	5.68273	3.89192	6.13082	9.15383	12.0921	8.76151	8.43684
19	3.33523	7.59518	5.58259	6.04498	10.0883	11.4882	9.21768	8.6061
20	2.47214	3.03277	2.48557	3.44922	8.40237	6.56079	5.18948	5.62543
21	1.64347	4.36957	2.80529	4.82084	7.55579	10.3443	6.95262	6.79652
22	2.28315	3.06256	2.61957	3.39618	7.768	9.06999	6.90365	6.30248
23	2.2396	6.17712	3.98304	5.80342	8.22929	11.3079	8.35145	7.74341
24	2.14115	8.25448	1.44815	8.34367	6.36442	12.2167	10.1261	8.37652
25	1.8721	4.60139	3.75413	3.62879	7.92734	11.3358	8.41899	7.14764
26	2.54512	5.92326	5.10604	5.10637	8.88028	11.6799	7.0632	7.61706
27	3.4875	7.0142	5.24235	6.39867	8.48613	12.1452	9.84386	8.54542
28	1.99343	4.13018	0.0514803	4.22712	7.67553	9.20421	6.09851	6.31829
29	2.84244	7.05865	1.16596	6.95024	8.1734	13.6364	8.96709	8.67568
30	2.11823	2.81841	6.35919	3.14627	7.05653	9.38911	6.03855	5.94722
31	2.22257	6.75428	5.10373	6.52579	6.85338	11.748	9.12158	7.79718
32	2.28005	5.05075	6.16732	4.63655	7.05445	12.4572	8.49078	7.44971
33	3.23973	3.92579	5.01061	4.23355	9.33947	10.53	6.4255	7.22268
34	2.0831	5.76656	2.90478	4.37572	7.69635	12.2433	8.23537	7.44769
35	2.60135	4.483	0.96391	4.76645	9.57465	10.5503	7.96275	7.64153
36	2.85635	4.88591	2.91251	4.77102	7.92118	10.5962	8.55143	7.37013
37	2.30892	5.01293	0.853337	3.89002	5.30524	9.82045	6.70892	5.9242
38	3.12928	6.81243	6.7681	6.17922	9.27102	12.0569	9.51448	8.57742
39	2.83938	7.4916	0.730088	8.79443	6.21198	13.1514	7.68355	8.23478
40	3.39205	5.35152	2.58419	5.94291	7.83489	11.0528	7.50889	7.5667
41	2.92794	6.18894	4.37749	5.74223	6.87989	10.5986	6.61497	6.96647
42	3.26693	4.33548	5.76963	5.03779	11.3977	10.4588	8.53422	8.32793
43	2.21435	4.80267	3.68804	4.23393	9.02875	9.60451	5.61913	6.69092
44	2.03934	5.53671	6.11438	5.26097	6.99313	12.3579	7.95737	7.42902
45	1.73171	2.93836	5.05493	2.66242	7.32694	10.5686	5.76725	6.07278
46	2.51046	7.11732	4.92401	6.23164	8.86862	11.5227	7.62913	7.94722
47	3.0108	5.45896	0.912889	5.56955	8.19017	11.7937	8.34512	7.85735
48	2.45437	4.32869	4.33311	4.46797	8.82485	9.74878	8.23252	7.24443
49	2.30123	4.17756	1.35503	4.39185	7.40849	10.0274	7.00003	6.66934
50	2.92677	4.75535	1.3651	5.09513	8.56443	10.2846	7.84234	7.41035
51	2.5554	5.83147	5.15079	4.8154	7.3854	10.9145	8.67365	7.31219
52	2.64514	6.37574	5.62433	7.31354	6.51418	13.4901	8.71724	8.2239
53	2.65894	5.21939	0.549894	4.66664	5.88375	9.82505	8.19605	6.57083
54	1.70651	5.68193	4.8952	4.38942	6.68546	12.8581	7.49309	7.14141
55	2.48334	6.90263	5.32369	6.86071	7.91224	11.3732	7.90152	7.85691
56	2.09278	5.78652	6.09048	5.1909	9.62107	13.2635	6.94259	8.0975
57	2.2393	3.99456	1.5513	4.70584	6.65181	11.177	4.98848	6.39828
58	1.4061	6.98269	2.27355	5.89425	8.16729	11.3695	9.63182	7.92899
59	1.99758	6.09627	3.91751	4.66881	7.69871	11.5128	7.03869	7.12019
60	3.16894	6.41996	2.02938	5.54782	9.78999	12.6398	9.53658	8.70064
61	2.16169	2.29369	5.48048	3.38752	7.60126	8.95336	5.91533	6.02306
62	3.27056	7.1476	2.95301	6.78787	9.0134	12.9676	6.85687	8.35025
63	2.8286	5.37927	2.65633	5.37189	8.18174	10.554	6.06038	7.08492
64	2.00069	6.81971	6.39778	5.12823	6.54727	11.0172	9.3256	7.26601
65	2.02978	3.57827	4.31839	3.78658	7.30303	10.9364	6.7983	6.63136
66	2.4413	4.45307	1.03717	4.9742	7.20946	8.82088	7.97759	6.69235
67	2.07272	4.11935	3.68136	4.24533	6.56054	10.2597	5.96919	6.24661
68	3.35057	4.55444	4.84087	5.25858	7.80614	10.5925	7.61192	7.31557
69	3.48002	6.04509	3.57759	6.98894	6.89909	9.84175	7.47659	7.30703
70	2.64523	4.90786	2.247	4.69518	8.8895	10.7106	6.77369	7.26383
71	2.70551	4.31392	3.01998	4.45319	7.45299	9.08965	6.16362	6.37395
72	2.76698	4.65837	6.68043	4.03197	7.20846	11.2048	7.28793	6.89926
73	1.53273	4.91773	2.82813	4.3834	6.78326	9.39005	6.9124	6.28015
74	2.97958	6.35983	2.0897	4.9636	6.00448	9.53094	7.60169	6.53366
75	2.63171	2.91274	3.34964	3.86429	9.55865	9.83879	7.57487	7.19682
76	2.435	7.37094	2.27652	7.37699	8.89554	12.9145	9.61555	8.88649
77	2.51435	5.28765	4.95843	4.94298	8.46046	9.46076	6.85339	6.9443
78	2.75128	4.71014	1.05811	4.60621	8.94243	9.89408	7.58816	7.24695
79	2.67966	6.66198	7.52699	5.26886	8.48046	13.6159	9.14333	8.38876
80	2.57692	3.66606	5.84253	4.10288	9.61092	11.8007	8.43711	7.854
81	2.20055	3.11712	1.33985	3.50471	7.58147	9.56089	6.53772	6.30638
82	1.98422	4.33913	2.96899	4.50361	7.67559	10.3618	6.23255	6.6566
83	2.70974	6.35893	3.64199	5.46823	8.12153	10.1729	8.54039	7.48207
84	2.2156	3.60977	5.4457	3.68505	4.95586	7.51226	6.66301	5.25915
85	2.29324	5.75515	4.3406	4.57664	7.3034	12.5844	7.23323	7.2939
86	2.13338	4.41488	5.18355	3.96895	6.94768	10.5668	5.36414	6.24344
87	2.65666	5.45751	5.45653	4.83477	7.4288	10.1524	8.32797	7.10369
88	2.44381	4.87838	6.05335	4.03328	7.30069	10.8528	8.29683	7.01008
89	2.24671	5.47324	4.69369	4.94533	7.14978	10.4646	7.02078	6.83084
90	2.76683	6.51073	3.12628	6.41424	8.21891	12.8089	7.33934	8.06357
91	2.75333	4.3903	1.96311	3.94043	7.34585	8.68723	6.65558	6.2453
92	3.3612	4.58719	4.88681	5.64766	8.16497	9.36557	6.54577	7.02626
93	1.73087	3.25383	4.98691	4.05739	8.63654	9.16723	6.26066	6.51589
94	2.95269	5.54018	5.36953	4.98387	7.69681	11.6871	7.62771	7.4337
95	2.78514	6.36806	4.37031	6.61951	8.78423	12.0516	9.43276	8.49424
96	2.86821	5.04329	4.20382	5.08382	8.2761	9.00878	7.37601	6.96523
97	2.76411	4.72473	1.19589	5.16322	7.75075	8.07186	7.28386	6.61427
98	3.21526	8.97327	0.867273	8.46717	8.16995	14.0414	8.03415	8.97696
99	2.21688	4.00775	2.21966	3.87423	6.83389	8.7971	6.76974	6.08603
100	2.36435	4.40742	7.11029	4.46367	10.0976	10.7598	8.87269	7.90362
101	1.90344	2.99376	2.88608	3.53631	8.02621	8.56539	6.94521	6.25965
102	2.83236	4.27029	4.70763	4.95705	9.10292	11.1802	8.54435	7.83222
103	1.9609	6.15293	7.65538	5.31395	7.92256	12.4436	7.10317	7.53178
104	2.83577	4.86816	1.90309	4.31823	6.56044	10.459	8.77905	6.931
105	2.10288	4.69171	3.64976	4.80415	7.75394	9.17874	6.97659	6.64679
106	2.71933	8.40232	5.4187	7.45943	7.09229	14.1841	9.29999	8.69303
107	2.04848	4.68335	6.66304	4.66754	7.94086	11.3802	7.98104	7.32705
108	2.70582	4.5963	6.16336	4.62857	9.75441	12.8107	7.80683	8.12675
109	2.56509	3.80544	3.82186	4.32786	6.91968	8.73503	5.58109	6.00127
110	2.63489	3.88353	6.17661	3.98355	7.2813	9.9116	7.33316	6.61611
111	2.69103	6.91457	2.30668	6.46273	6.95881	12.8686	9.54832	8.18368
112	2.83806	5.82596	1.27535	6.41097	6.38568	11.086	8.3053	7.40613
113	2.61924	6.84163	4.29858	5.57338	7.57016	11.1421	8.27646	7.51734
114	2.19796	6.67803	5.4513	5.66551	8.18548	12.6204	6.56582	7.64178
115	3.13271	5.4497	6.79518	6.76477	8.82322	10.0826	7.7947	7.82402
116	2.1979	5.31244	3.36693	5.75507	6.31807	9.94045	7.85112	6.83751
117	2.54508	4.73343	3.64044	4.69494	7.83566	10.1321	7.48197	6.99211
118	2.23159	3.38699	2.90901	4.06581	6.9325	9.58427	6.00894	6.17368
119	2.6076	4.6177	6.02462	4.5197	7.01795	8.22097	6.92947	6.2293
120	2.23651	3.97649	0.424989	4.63706	7.80011	9.46766	6.37607	6.57552
121	1.84306	2.34249	1.92672	3.40934	9.20559	9.51815	7.13599	6.7649
122	2.63645	5.00369	3.24709	4.76856	7.32927	10.3592	7.85017	7.00992
123	2.12613	4.00245	0.527711	3.80901	8.61503	10.7516	6.86446	6.96038
124	2.10333	2.02048	7.70247	2.62378	9.71406	8.73696	6.61117	6.47469
125	2.37071	4.17174	2.44363	4.63869	8.13578	10.7453	7.00707	7.07485
126	2.99515	5.3658	1.91128	5.87029	7.78566	11.0422	7.45609	7.48484
127	2.46349	4.9503	2.45451	5.76791	9.79365	10.4981	7.15649	7.74511
128	2.98227	6.84698	4.02133	7.12562	8.08754	11.8388	11.1409	8.7349
129	2.7365	4.34939	6.74447	5.14165	8.54486	9.78933	9.01486	7.51093
130	2.40517	3.978	2.5559	4.5602	8.07287	10.5581	7.33121	7.06483
131	2.73758	3.28634	2.32264	4.22037	7.06114	8.9472	5.42793	6.043
132	2.88708	4.51225	4.92056	5.46322	9.15052	10.8786	8.47501	7.88676
133	3.24916	6.22637	2.97345	6.25698	7.42543	12.5522	6.95118	7.74125
134	2.39783	4.30607	0.499623	4.56621	7.09467	8.76743	7.26063	6.41668
135	2.39764	5.86631	5.29762	4.97865	6.68912	11.3417	7.34289	6.99011
136	2.82225	5.41534	2.08893	6.24003	6.63449	10.477	7.55173	7.15031
137	2.62112	4.88873	4.32057	4.32533	5.8096	8.29201	7.06391	5.92018
138	2.1133	4.84994	5.42163	5.1982	9.9452	10.7949	8.83153	8.00623
139	1.99633	4.26348	0.139751	4.12634	6.8582	8.68092	6.78641	6.10636
140	1.64234	4.17627	2.1738	3.79696	9.40997	11.3759	7.97427	7.46223
141	2.0505	5.01462	4.56711	4.43915	6.27583	9.18298	7.45464	6.27557
142	2.68339	7.21449	1.32668	5.94562	7.77162	12.8534	8.49095	8.07281
143	2.16072	3.42581	2.48182	3.79698	7.7726	7.7303	6.35076	5.98835
144	2.21261	4.49243	0.570075	4.77804	5.9657	10.4259	7.38663	6.53851
145	2.57847	6.21816	2.41459	6.9349	8.02443	13.3417	6.97281	8.15228
146	2.60675	6.42656	7.77485	7.19183	8.01655	12.4331	9.16011	8.43663
147	2.32313	3.69842	4.77476	3.52168	6.23551	9.05064	6.69318	5.90158
148	1.94005	3.79382	7.25829	3.59519	8.46344	10.5459	6.33703	6.70694
149	2.13748	7.8201	3.89638	7.79128	8.50264	12.8742	8.54607	8.63715
150	2.43731	3.59808	5.68031	4.14276	7.25775	9.13874	5.78284	6.15788
151	2.62248	6.6043	5.80935	6.31251	7.51214	11.1827	9.19862	7.85146
152	2.92374	5.45599	4.26177	5.34499	8.32965	10.5674	6.46828	7.20873
153	3.17762	7.67359	1.86928	6.58916	8.04495	11.3311	7.58928	7.83958
154	2.58406	3.64287	2.67804	4.86846	9.53682	8.98419	6.81312	7.08606
155	3.35827	6.5577	2.59903	6.7683	8.74541	11.8478	6.53884	7.9777
156	3.03945	6.13941	2.11786	5.92626	7.95785	11.5366	7.77132	7.72051
157	3.14049	5.17568	2.04452	5.85341	6.73047	10.0087	7.99135	7.10262
158	2.26387	5.80882	2.51306	5.44048	8.21274	11.3015	6.81817	7.36122
159	2.01492	3.04194	3.63988	3.12222	8.9476	8.91423	5.96323	6.3027
160	1.792	4.77862	4.02701	4.71329	8.11354	10.0653	7.77667	7.03311
161	3.21467	6.90371	3.11832	7.68592	7.88988	10.097	9.84855	8.20896
162	2.12042	4.6627	0.857086	4.94742	9.92081	10.0318	7.95073	7.609
163	3.23849	4.07915	4.39304	4.79901	7.42366	7.61049	6.81537	6.30201
164	2.2309	3.74659	2.60279	4.38508	9.17789	10.1622	7.40031	7.21781
165	2.3723	6.38612	0.170848	5.20481	6.10457	12.2488	7.38552	7.09634
166	2.65258	4.4588	3.49463	4.70077	7.11967	8.66643	6.87121	6.38398
167	3.0293	6.4752	3.08365	5.41746	8.38219	11.5898	6.96847	7.57537
168	2.67008	6.11009	6.68499	5.82384	7.11737	12.421	7.96489	7.67149
169	2.00738	4.33276	1.18625	4.35016	6.59415	8.92116	5.76938	5.94651
170	2.03589	6.16527	1.9635	6.18545	7.63216	11.9965	6.79688	7.50389
171	3.08591	6.03136	5.13705	5.46246	8.4497	10.8426	6.78466	7.40789
172	2.79554	4.10857	4.46051	4.57611	8.74449	10.0003	7.94831	7.28052
173	2.47169	3.64094	1.91648	4.38159	7.35498	10.7431	7.64557	6.94445
174	2.78432	7.54278	1.51524	6.07074	8.86726	13.1409	8.49954	8.45959
175	2.69482	5.5062	5.10509	6.07769	8.15785	9.891	5.82418	7.03513
176	2.77961	5.65053	3.92951	5.42451	8.13541	11.0372	8.72813	7.69927
177	3.21714	5.62109	4.16799	6.67125	8.41826	11.1633	8.73142	8.12256
178	2.37604	4.48435	0.994487	3.89138	8.75643	9.96987	6.64769	6.83472
179	2.26397	4.45	4.01465	4.39175	7.17285	8.95346	5.82468	6.14961
180	2.25594	5.07681	4.58579	4.85356	5.55871	10.8353	8.6022	6.78245
181	2.51528	5.43658	5.70187	4.14106	7.72021	11.4814	7.91156	7.21608
182	2.94468	5.35869	4.60008	6.00025	9.36672	11.318	7.53278	7.98951
183	3.10177	5.45947	1.51204	5.38902	7.49204	10.6333	7.21219	7.1786
184	1.83813	4.28482	5.61457	3.43769	6.68015	10.1548	5.62806	5.98645
185	1.68185	6.47769	0.356056	5.6461	7.58675	12.1197	7.88473	7.57414
186	3.14416	5.8028	3.83326	5.50491	8.20941	11.5146	7.574	7.65623
187	1.9832	7.26972	0.450575	5.88241	6.86219	10.8359	7.69463	7.16493
188	2.67996	6.36908	1.64514	5.4928	8.95286	11.742	8.06437	7.94565
189	2.46173	5.69492	4.54277	5.42813	9.72842	10.7984	7.70335	7.82909
190	2.16185	5.80722	1.93405	5.88315	6.99306	10.2866	6.9865	6.94904
191	3.27431	5.16614	1.07314	5.45151	7.56735	10.3641	6.43378	7.01919
192	3.36862	6.73536	3.81858	6.02837	8.40587	12.5831	8.93491	8.34729
193	1.89929	4.79713	4.3964	5.78654	8.06622	10.5917	7.01581	7.23889
194	2.42745	4.65725	1.57187	4.2537	7.4032	11.2255	7.3401	6.97847
195	3.69088	3.70223	5.63455	4.80405	8.13633	7.97689	6.50519	6.54887
196	1.95606	4.24415	4.54152	3.533	9.60656	11.3327	7.33936	7.35533
197	2.75452	5.95606	4.68244	5.74055	8.50839	11.6145	7.24151	7.70479
198	2.86465	8.19263	0.658712	7.81644	6.93924	13.455	9.55162	8.63727
199	1.8744	4.74047	4.75562	5.63944	6.78502	10.6669	6.36165	6.76397
200	1.77134	5.21112	6.8978	5.4398	9.1925	12.2261	7.04603	7.80053
201	2.08616	3.0304	3.7	4.05699	9.25295	9.5672	6.27974	6.79875
202	3.10172	2.52077	4.10264	3.81438	9.69066	8.88909	7.48488	7.04195
203	2.82391	4.44543	0.144665	4.58897	7.62549	8.93082	6.3794	6.46914
204	2.09075	5.84278	1.71317	5.16314	7.29011	11.0331	7.16564	7.05346
205	1.85978	5.23586	4.59333	5.73056	6.58875	12.1083	7.54243	7.27496
206	2.34036	8.09481	2.5	7.67157	7.89431	13.5437	8.17035	8.54961
207	2.91905	4.59489	3.38327	5.86124	6.44561	6.86504	5.57259	5.85954
208	3.12544	7.44321	1.28357	6.12709	7.94017	11.9403	8.37283	7.98422
209	2.59363	6.48677	4.235	7.07877	8.25841	12.1204	6.87937	7.96696
210	3.01852	4.99516	2.19558	5.94714	8.0995	10.9584	7.2531	7.52461
211	2.33656	4.02065	1.98247	4.57937	8.67095	9.88546	7.98127	7.19603
212	2.92014	6.20525	4.19141	7.13944	8.07745	10.1725	8.44037	7.84438
213	2.9851	6.10415	2.79758	7.03556	9.04982	12.3064	7.58494	8.37329
214	2.33977	6.62912	2.64989	6.07842	6.7635	11.3565	7.46474	7.28218
215	3.16075	7.47975	4.618	7.57382	8.60121	12.5729	8.51457	8.64473
216	2.77091	2.91106	5.58683	3.64836	8.87685	8.89938	6.65386	6.60773
217	2.59388	6.49933	0.839571	6.47681	7.37476	9.26005	7.71364	7.1484
218	2.77625	7.44647	0.223199	7.05948	6.44334	12.3285	8.92168	7.96074
219	1.34347	4.9403	3.4147	4.53625	5.11392	11.3428	7.55789	6.41129
220	1.46755	5.92511	2.09929	5.88768	10.133	13.0129	7.51153	8.37702
221	2.26487	5.42614	5.8258	5.17245	8.69427	9.99539	7.5953	7.28932
222	2.12862	3.03174	6.65248	3.17143	6.93977	9.70957	6.19002	6.02411
223	2.27713	3.77183	0.848599	3.48965	6.19901	7.93244	6.29407	5.56289
224	3.38541	4.99256	1.08397	5.66473	7.55064	11.1766	8.33584	7.61326
225	2.52836	5.21378	5.6451	4.85864	6.77337	9.16491	7.6745	6.58628
226	2.43094	4.62529	3.40685	4.92871	8.3643	10.7564	7.53196	7.31193
227	2.53057	5.01346	5.16114	4.67738	7.65694	10.9188	5.48781	6.72983
228	2.7829	6.29097	1.68059	5.7498	7.97401	10.2929	6.37427	7.12339
229	2.61148	6.00068	2.34851	6.29976	7.81425	10.8255	8.53224	7.71451
230	2.22517	2.78232	5.55828	3.30036	7.41498	7.64676	5.67464	5.63834
231	2.13421	4.23693	1.399	4.52431	8.08012	10.5415	6.34897	6.84087
232	2.16125	4.04764	4.60828	5.00081	8.9814	9.84324	8.4198	7.42733
233	2.68525	7.82824	1.81006	7.46764	9.1191	14.2447	8.7083	9.1068
234	1.92891	3.20655	3.62632	2.84523	7.13686	8.69916	5.72642	5.67592
235	2.8163	4.06694	2.7193	5.02378	7.7752	8.63448	5.69237	6.40437
236	2.45003	5.72147	2.28499	6.20744	10.2507	12.2247	9.3659	8.76377
237	1.62836	7.96615	2.08919	6.46825	9.15371	15.1028	7.99057	8.83296
238	2.85528	5.50935	0.632084	5.95545	8.79564	9.53657	8.23424	7.57511
239	3.3432	4.7986	5.32263	4.13892	8.95483	9.63436	7.05477	7.04881
240	2.38065	6.33796	1.4477	5.95933	10.1178	13.5989	7.27079	8.56668
241	2.54724	3.68391	6.05737	4.69508	8.06539	8.76619	6.60214	6.57791
242	2.5152	5.25654	5.60412	4.60337	10.1526	12.5748	8.37369	8.26806
243	1.98711	4.0405	5.09614	3.80794	7.58041	10.2848	8.51492	6.89659
244	2.86975	6.98133	2.82511	5.66035	7.00711	10.9767	8.70072	7.46472
245	2.17187	5.58601	1.75682	4.86371	7.61861	10.2418	8.0968	7.08529
246	3.35765	3.37832	2.61427	4.01746	8.77487	8.83098	6.08896	6.6049
247	2.38314	4.94623	6.13669	4.97883	8.41101	11.3515	7.48432	7.45245
248	2.82321	5.54656	5.68169	5.55318	6.20152	10.4284	7.83117	6.93026
249	2.24931	7.1168	3.20906	6.54437	7.90273	11.3979	6.73333	7.54267
250	3.44459	7.69325	1.36079	7.2153	6.60452	12.9748	9.56433	8.37078
251	2.10033	5.04322	3.67054	4.58163	7.58544	11.5977	6.79805	7.04462
252	2.32195	4.34263	6.16822	4.68134	7.47712	8.67813	6.00182	6.27205
253	4.04987	3.20603	3.26622	5.15483	10.1297	9.23898	7.37714	7.61217
254	3.24785	5.16571	3.84299	5.29641	7.89487	11.1673	8.70219	7.67552
255	2.48702	4.22954	0.148833	4.51098	7.90169	8.16302	5.34006	6.12074
256	1.55029	3.30818	3.17547	3.42918	7.96047	8.73914	5.85806	6.01405
257	2.78903	4.06056	4.34347	4.03147	7.24115	9.08891	7.40251	6.46962
258	3.47249	6.34206	4.42594	6.64897	8.55453	10.1752	8.37861	7.90427
259	2.89283	4.93291	2.85932	5.28799	8.6047	10.3996	7.28766	7.38007
260	3.36896	6.25046	1.78795	5.82948	5.88128	11.1397	7.68879	7.09807
261	2.20662	5.83236	0.94789	5.30631	8.75281	13.4432	7.06257	7.97387
262	2.09767	7.2305	6.02729	6.76211	7.32704	13.8122	8.0774	8.20817
263	3.29765	4.52223	2.88055	4.13033	10.1584	9.50454	6.41669	7.19861
264	1.63769	4.17717	4.13199	3.34213	9.54239	12.3321	7.42829	7.49585
265	2.51432	5.00984	3.44324	4.58655	8.25745	11.4426	6.28439	7.1285
266	1.96126	4.74182	4.81819	5.2643	5.82754	8.85323	7.326	6.23677
267	2.6991	4.18681	0.229779	4.67555	6.91322	8.68051	6.66599	6.29114
268	3.18156	3.86201	0.496177	4.66884	7.54973	9.16804	6.03266	6.48338
269	2.20691	4.20686	5.87492	4.41319	9.93634	11.0637	6.45044	7.43294
270	2.47582	5.83351	3.75724	5.84242	6.74236	10.4041	7.95894	7.12018
271	2.16571	2.23096	5.82609	2.60264	8.17382	7.61877	5.56565	5.63977
272	2.93165	6.04167	2.35519	6.1481	7.40128	11.4175	7.12001	7.46402
273	1.82086	3.82589	7.22557	3.86553	8.1651	10.9149	6.90213	6.86684
274	3.02408	5.47354	0.917015	5.37786	4.83583	10.677	7.47126	6.54432
275	3.01828	5.03646	0.0349178	5.29959	8.0863	8.97548	6.74954	6.85227
276	3.0908	5.10573	2.71089	6.33235	6.68254	10.4334	6.95083	7.08306
277	2.54343	5.0479	5.79242	4.69396	8.70597	9.9069	6.93935	7.06553
278	2.5128	4.87082	2.93338	4.20576	5.96344	9.25644	6.75489	6.07061
279	2.6855	3.13326	4.00056	4.00986	8.60421	8.06963	6.09291	6.32456
280	2.55773	5.25092	5.73904	5.65189	9.48094	10.4079	7.84561	7.7642
281	2.91145	5.70573	2.25117	5.5853	7.3538	9.99641	7.80859	7.1467
282	1.94934	5.31928	1.75124	4.90226	9.25216	10.8316	7.93527	7.58507
283	2.61455	4.62612	6.07408	4.75126	8.75993	10.4654	8.5823	7.532
284	2.29413	7.68379	5.61165	6.68332	7.44581	13.9432	7.51461	8.16554
285	3.05045	6.57088	0.321686	7.43798	8.82015	12.5056	9.7444	8.873
286	2.83257	4.96658	3.93118	5.23153	6.64857	10.0647	8.59036	7.03657
287	1.72353	6.76991	2.30839	4.77053	6.43295	10.4873	6.66032	6.50126
288	2.8399	6.13204	3.78037	6.15727	7.50866	9.46215	8.61873	7.35104
289	3.3406	5.07555	4.76993	5.0922	9.77102	12.2301	7.36706	8.09402
290	2.56962	4.95218	2.95722	5.53827	9.74743	11.3608	8.89431	8.21318
291	2.6935	5.98994	5.7855	6.26534	7.46542	12.5552	7.81179	7.86033
292	2.16156	3.90714	1.32781	4.4696	6.85563	10.6523	7.68003	6.7933
293	1.41038	3.45887	4.28524	3.19098	8.89752	10.2207	6.35105	6.60355
294	2.51696	4.50351	5.62263	5.08668	8.38095	8.25153	7.53978	6.81991
295	1.77746	3.66689	0.994143	5.05911	7.67275	10.0334	7.83627	6.98981
296	1.7953	5.86574	4.34713	5.81966	4.98112	12.1566	8.32754	7.04181
297	2.20003	2.51741	0.59961	2.80496	5.84906	7.761	5.39544	5.09108
298	1.63994	3.84068	5.44483	3.81789	6.62062	9.54622	6.04889	5.98109
299	2.9355	3.79771	5.3861	4.37409	6.60025	9.47419	7.68596	6.53148
300	2.43312	6.41458	5.61233	5.15872	8.31906	13.1728	8.90826	8.1543
301	2.46517	5.57694	6.14242	4.70674	7.69542	10.5008	6.79412	6.90555
302	2.47004	4.06789	3.65638	4.20844	7.97297	9.79126	7.52156	6.83918
303	1.68797	3.22864	3.93095	2.78998	8.22559	9.19714	6.47612	6.17072
304	3.0155	6.52712	2.14457	7.05949	7.05427	10.9518	7.83029	7.62706
305	1.82861	3.39814	6.05273	3.77373	8.39228	9.1736	6.31219	6.4124
306	2.66576	6.20258	2.94769	5.83837	7.77602	12.0622	7.40783	7.66
307	1.80003	5.07691	7.32603	4.71262	6.60533	10.8428	6.98695	6.66462
308	2.53441	5.15731	1.81487	4.65262	7.53216	10.2046	7.09171	6.84803
309	2.31218	3.41745	0.666106	3.94793	7.61754	7.66174	5.60195	5.83886
310	1.87997	4.66368	4.28427	5.71023	7.18384	9.83269	6.98918	6.82275
311	2.53561	5.61302	6.24581	5.14758	8.478	10.6809	7.82755	7.45024
312	2.72109	7.65392	5.49264	6.4808	8.99286	13.0187	8.72364	8.59458
313	1.60475	5.14493	5.53507	4.47224	7.98978	10.5386	8.71787	7.21472
314	2.57434	3.60168	5.73306	4.73474	9.34403	8.08241	7.27675	6.89971
315	2.62132	6.67385	4.52847	7.30548	9.5952	12.9079	9.99622	9.13499
316	1.55515	3.42262	4.13127	3.28185	8.17396	8.12051	5.61976	5.85829
317	2.89149	4.57291	4.9336	5.37614	7.77	9.82618	6.60173	6.926
318	2.76311	4.24817	0.997095	5.49706	6.70801	8.55855	6.40333	6.35192
319	1.96555	4.26311	1.42808	4.30706	7.73485	10.79	6.18367	6.70844
320	2.15949	4.51379	4.20769	4.22065	10.2601	12.0869	8.25515	8.03898
321	2.86579	7.01733	5.82564	5.68678	7.56119	14.2641	8.9723	8.37491
322	2.72622	4.49533	1.75304	4.78954	8.55868	9.94822	7.12731	7.10772
323	1.99648	4.95118	5.37048	4.17022	9.63695	10.574	8.86133	7.64463
324	2.42262	4.75238	2.74723	5.3169	9.87949	9.98645	7.69549	7.65375
325	2.22555	8.38454	1.73572	6.64068	6.74128	13.4258	8.78898	8.10741
326	2.12417	5.82068	2.90936	5.65239	7.15743	8.80286	9.11572	7.02506
327	2.58353	7.0772	1.07173	6.93092	7.60959	10.1248	7.54264	7.46812
328	3.13338	4.36002	5.3247	5.99612	7.95014	9.36651	6.39092	6.99374
329	3.17868	5.6519	2.01204	5.16861	8.69864	11.1892	7.63731	7.65113
330	2.86759	7.17636	1.51442	6.33392	7.7467	11.6038	6.31782	7.4841
331	2.20479	3.80317	1.7816	3.73951	8.09452	8.30845	6.4362	6.20752
332	2.136	8.86979	5.08841	6.62581	6.97801	14.1681	8.89298	8.34046
333	2.34854	5.29135	6.57747	4.73004	7.78689	10.2078	6.71444	6.84115
334	2.36764	3.99488	4.63746	3.74401	7.12749	10.87	6.70908	6.58366
335	2.48356	4.29257	4.60568	4.81672	8.21496	10.5479	8.41836	7.37625
336	2.97185	4.73161	3.42437	6.40241	9.90231	10.3493	8.46641	8.18438
337	2.8121	4.36306	1.35389	4.16364	7.74858	9.95206	7.24821	6.79141
338	2.07246	3.16419	7.75984	3.76546	10.5196	11.081	7.26146	7.57483
339	2.98301	4.10557	2.27992	4.76211	9.61388	10.1797	5.51556	7.13597
340	2.66137	8.16526	3.40357	7.84721	7.95707	14.7845	7.86872	8.84837
341	3.18611	5.56041	5.12734	5.19022	9.3304	10.5862	6.82464	7.53199
342	3.00898	4.24427	0.982159	5.88974	8.62513	10.7477	7.30587	7.60385
343	3.2128	7.02274	5.81555	6.61938	9.4777	13.7627	7.92116	8.80123
344	1.77277	3.11237	3.62708	3.3861	8.15192	10.1461	6.66204	6.53297
345	2.8049	7.21939	4.24992	6.6153	7.02811	12.1887	8.71973	7.94394
346	1.86306	4.13534	3.29114	4.42377	8.55553	11.4384	6.03012	7.04435
347	2.73426	4.21891	3.90704	4.86776	6.58961	8.433	6.87552	6.24152
348	2.53382	4.81503	4.63264	5.28924	6.29961	11.3219	6.62353	6.82103
349	3.14387	7.92251	1.45135	6.86312	7.54012	13.4195	7.31845	8.16844
350	1.5909	7.16699	3.18927	5.57369	6.71961	12.3895	8.4718	7.50298
351	2.03457	4.12613	4.19192	4.45704	7.65598	10.4803	7.05549	6.82816
352	2.45817	5.68833	1.59038	5.40333	8.57881	12.6971	6.27593	7.66297
353	2.14203	3.5962	5.17353	3.4235	8.05165	9.6321	8.19788	6.74204
354	1.84067	3.3203	4.42419	3.27672	8.12698	9.25488	6.3899	6.26632
355	2.43933	6.29907	6.43875	5.88351	8.45703	12.2953	6.97553	7.79012
356	2.267	4.33702	6.1781	4.03671	8.87788	12.2385	8.03416	7.64208
357	2.19284	4.18323	5.14141	3.83738	9.47928	9.36661	5.80715	6.69528
358	2.71541	3.93384	5.52243	4.07549	6.48175	8.48632	7.48291	6.16078
359	2.59731	6.10666	3.53072	5.33916	8.81702	10.3389	8.70812	7.68643
360	2.71202	5.39303	5.40649	4.41598	9.49976	11.2235	8.3875	7.7907
361	2.79342	4.9275	7.50189	4.44868	9.94826	11.4877	8.35245	7.96774
362	1.8121	4.60111	1.00276	5.14933	5.87833	8.93266	7.53907	6.26572
363	2.71571	4.35739	3.02182	5.05754	6.81386	10.1	7.92045	6.90161
364	1.93941	4.61509	4.35057	3.87357	9.28242	12.4801	7.88142	7.7015
365	2.38754	5.80544	0.579493	5.59476	7.37127	11.6235	8.30737	7.5476
366	1.71924	5.73611	4.08269	5.69737	9.358	12.226	7.35433	7.95922
367	1.77313	3.33952	5.97171	3.77427	8.17168	7.95596	6.22074	6.06912
368	2.54951	5.18355	3.2674	4.4741	7.73862	10.706	6.94623	6.94336
369	2.82383	2.89137	2.08718	4.03418	6.09537	7.80578	5.69307	5.56287
370	2.94675	6.39203	2.77633	6.6325	9.7467	11.8413	8.37257	8.51229
371	1.96502	3.80245	4.20147	3.81181	8.3365	9.01416	6.59536	6.44423
372	1.98228	5.88414	3.6253	5.80725	6.3713	9.97571	7.7129	6.82699
373	2.76218	5.79209	3.34614	6.11091	6.99386	11.7092	7.9134	7.54673
374	1.96283	4.87549	1.36452	5.19865	7.53404	11.2712	7.00345	7.12242
375	2.74102	3.84032	7.96953	4.28355	8.94658	11.7515	6.31377	7.32309
376	3.18397	5.94759	1.38869	6.34921	9.1148	10.4956	6.65066	7.68538
377	1.86326	5.62452	3.06584	4.73128	7.53612	10.3256	8.96748	7.1887
378	2.57054	5.71115	4.38232	4.6679	7.10045	11.6126	7.77426	7.18428
379	2.30661	5.67533	1.22537	4.81369	7.9741	11.188	7.78072	7.32372
380	2.22593	3.31248	6.35905	4.14619	8.94383	8.77791	6.65505	6.65779
381	3.1182	6.04307	2.68857	6.70424	8.49859	10.4117	8.44037	7.92609
382	2.70374	4.05183	0.256611	4.37421	7.36536	10.7545	7.76967	6.99933
383	2.44882	7.01403	4.63992	5.11735	8.52538	12.2425	8.12359	7.85357
384	3.00985	5.05291	3.54152	4.89481	7.27614	9.9324	5.85551	6.58762
385	2.43559	5.69288	5.0002	5.71533	8.00509	10.9551	7.34901	7.41293
386	2.95506	7.96436	0.462072	7.07914	9.01116	11.2114	9.6193	8.54157
387	2.63897	5.16472	3.43439	5.39667	7.06541	10.6182	7.32413	7.0387
388	2.44695	4.75259	4.07797	4.9218	8.73535	12.4402	7.4114	7.74893
389	1.96327	2.72504	2.78904	3.29623	7.31943	8.66674	6.36861	5.93905
390	2.64628	4.63752	2.21091	4.53275	7.86032	10.232	7.16657	6.93273
391	2.26611	5.0137	4.651	5.24364	7.53903	11.6873	6.62953	7.18405
392	2.75873	5.12145	2.2711	4.72682	9.06269	10.6392	8.27279	7.60174
393	2.6196	5.77308	2.87389	5.67756	6.34461	10.4279	7.11968	6.83913
394	2.97205	6.58322	3.93125	5.18651	8.30747	9.27282	7.26032	7.05565
395	3.41659	6.98746	0.579038	6.24083	8.39559	11.8198	7.99206	8.05324
396	2.50456	6.06901	1.79965	6.13224	10.2497	10.9	9.50421	8.49609
397	2.48504	5.75849	2.38523	5.5176	6.14984	8.8724	6.66259	6.31577
398	2.41447	4.09624	2.88643	3.61945	6.41389	10.9826	8.05023	6.66016
399	2.20391	5.56416	4.26745	5.48424	8.02399	10.6522	6.36698	7.08716
400	2.55798	8.47529	4.01913	6.98225	7.19735	14.033	9.44178	8.59237
401	2.86969	3.5634	3.30489	4.21624	8.156	9.07387	6.22715	6.52072
402	2.20378	4.00233	1.80822	4.21255	6.60456	8.48326	5.68158	5.82421
403	2.10912	3.88437	4.62314	4.13439	7.89489	10.8661	5.65872	6.63789
404	2.60167	3.77754	4.20164	3.39847	8.59179	10.1729	7.40907	6.88929
405	1.88785	6.10284	6.38446	5.48595	8.23939	10.2464	7.50569	7.24672
406	1.88346	5.81109	1.80774	5.01969	5.71875	11.6562	7.58857	6.81157
407	2.57802	5.87918	2.25041	6.41042	8.1278	10.3935	7.87006	7.59476
408	2.40472	3.43511	5.32311	3.75454	6.87591	9.27308	6.90069	6.2121
409	2.20009	3.64113	3.29646	4.14416	10.9049	10.1765	7.2383	7.57612
410	2.16896	5.37459	1.06601	5.7494	7.14339	10.3926	7.44533	7.06574
411	2.78712	3.43674	1.19141	4.18212	6.67175	9.25475	7.31193	6.36928
412	2.75293	6.58969	4.36098	6.17465	6.71791	12.7355	7.10547	7.56257
413	2.30564	5.17869	4.40146	5.26735	7.72475	10.775	7.05547	7.12759
414	2.33502	7.75635	1.16539	7.19398	6.09884	12.9357	8.93885	7.99411
415	2.51331	5.58859	4.49085	5.20315	8.64178	10.9598	6.28926	7.26679
416	1.66107	5.68437	6.49061	5.30153	8.34853	9.4722	8.18627	7.17028
417	2.67093	4.57205	4.4912	4.3923	9.63799	9.8347	7.37418	7.31469
418	2.24317	5.25946	1.78911	5.70637	7.87186	10.3431	8.12795	7.37058
419	2.45175	4.22255	2.95543	4.41376	7.35002	7.84963	5.8614	5.98604
420	2.10095	5.08048	3.65055	4.69272	8.0659	10.2346	7.66933	7.06659
421	2.26892	4.36288	2.03392	4.60994	9.44031	11.3983	8.34816	7.79402
422	2.83079	5.84941	6.24173	5.95716	9.36392	10.2396	7.83213	7.79673
423	3.41893	6.44198	0.757048	5.70023	8.95834	9.66581	8.79605	7.7622
424	2.03912	4.53187	1.60476	4.43335	8.8841	9.80629	7.77485	7.13568
425	3.04308	5.27235	3.99939	5.23704	7.79487	11.128	7.15166	7.31003
426	2.8028	7.83421	3.02771	6.42299	6.88165	11.9964	8.78411	7.83963
427	2.47155	5.36802	3.51461	6.20584	6.00357	10.8027	5.9332	6.70324
428	1.53941	4.84235	2.79006	4.59328	8.73975	12.6729	6.71631	7.50119
429	1.73162	3.66576	5.17625	4.02348	7.33393	8.94828	8.10926	6.48516
430	2.31795	4.63903	7.31361	5.05551	10.0617	9.8189	6.16257	7.29973
431	3.47129	4.79335	0.963446	5.96931	7.64729	10.2693	7.37752	7.33299
432	2.93331	7.10732	2.43083	6.44853	9.17908	13.2295	9.31983	8.81217
433	1.53001	4.74091	0.71405	3.9025	7.58559	10.0022	5.97228	6.3288
434	1.7199	2.61535	4.06866	3.27097	8.45837	9.94014	5.36195	6.28181
435	2.17375	5.72767	1.99458	5.44398	6.18683	10.826	9.35121	7.21518
436	2.31574	4.49687	6.52599	4.39286	8.02916	10.9264	6.84537	6.99794
437	2.04157	5.32945	3.60947	4.64147	7.30635	9.9283	7.79136	6.81332
438	2.5632	5.83335	4.31327	5.12136	9.16904	12.499	7.29688	7.91745
439	2.9359	4.84043	6.22996	5.42128	8.07871	11.3348	6.81929	7.38997
440	2.86967	4.9125	2.07827	4.80304	9.19132	11.0219	7.93254	7.67851
441	3.13643	5.84925	1.5339	5.89454	9.34652	12.1885	8.66955	8.39129
442	1.4514	4.32321	1.65308	4.38221	8.45146	11.2332	6.71679	7.05549
443	2.44986	8.11253	3.55924	7.36593	9.64309	15.7129	9.32686	9.63319
444	2.51695	6.27056	5.51244	5.90092	7.6394	11.3258	7.30128	7.44472
445	3.46337	6.70782	4.90639	6.40216	6.6543	11.1752	8.05517	7.51657
446	2.25476	4.95648	2.57441	4.83026	5.8362	10.0086	6.76785	6.31637
447	3.3033	8.33291	4.94192	6.41795	10.3188	13.0893	8.94648	9.04558
448	2.95268	7.43007	2.97066	7.18283	8.55494	14.3464	11.0118	9.38667
449	1.87898	3.16028	2.31645	2.61398	7.44344	9.03144	5.59912	5.74491
450	2.06874	5.1207	5.25232	4.74438	8.82879	11.6663	8.03699	7.65115
451	2.50531	6.2231	4.92798	5.45286	9.90698	12.2427	8.1215	8.28198
452	2.26355	5.97521	1.11699	5.29217	6.68595	11.7997	7.8127	7.23565
453	2.05969	6.67628	0.798695	5.89327	5.3075	11.6139	8.31414	7.05693
454	2.38158	4.26126	6.77746	4.75533	8.69442	10.084	7.1483	7.13088
455	2.73609	4.85706	5.61823	5.18576	7.85859	9.96889	8.02803	7.19793
456	2.55967	3.71445	1.0796	3.9531	8.30248	9.6082	6.48618	6.63442
457	2.97388	5.93163	1.31495	5.28591	9.04228	11.5148	6.96682	7.68864
458	3.52123	7.27669	4.61017	7.7042	9.93165	12.3041	9.38998	9.16135
459	2.51107	3.92491	4.69172	4.56278	7.68895	9.64049	8.07231	6.92139
460	3.22363	6.06212	5.09664	5.93521	7.14526	11.0637	7.12261	7.30492
461	2.40704	6.14614	1.62202	5.16832	8.04163	12.5279	9.4761	8.04989
462	1.88969	3.23293	0.245369	3.72245	9.04696	11.1677	6.09865	6.96354
463	2.70901	4.46024	4.6778	4.83082	7.71163	10.9652	7.89744	7.26454
464	2.86281	7.15244	7.23801	7.47749	9.36451	13.8833	10.5436	9.4589
465	2.30173	4.782	5.71333	4.66284	7.78968	9.68544	6.67747	6.69756
466	2.09503	3.57408	4.17237	3.90368	9.00165	10.2921	6.41421	6.8881
467	2.50081	6.55612	2.81038	6.05651	6.81108	12.8002	7.3974	7.6041
468	2.54662	4.89775	0.693098	4.72472	8.88891	10.5738	6.1629	7.11313
469	2.43496	6.71533	0.226604	5.29309	6.89615	13.4344	8.02021	7.70701
470	2.7922	5.12381	1.87179	5.26669	8.1137	11.9644	7.05683	7.5339
471	2.6468	4.61638	3.61003	5.96685	7.77848	10.4261	8.7261	7.57308
472	2.78957	6.75431	5.14508	5.96301	7.99763	9.34629	7.49005	7.19203
473	1.29998	4.29992	6.40296	3.54481	8.43556	10.2488	6.64728	6.62301
474	2.22696	5.04955	1.44895	5.10076	8.49615	9.92913	7.9699	7.27275
475	2.19531	4.38496	4.07611	3.38652	10.2551	11.0885	7.26387	7.44807
476	3.42807	6.61758	5.58723	6.42681	7.18086	10.6661	7.83461	7.50077
477	2.6163	5.87042	4.96895	5.96007	6.02775	11.2283	7.58161	7.08277
478	1.98027	6.23015	2.87852	5.28532	6.77052	13.095	7.00736	7.35397
479	3.3571	5.26513	4.72423	6.55765	6.76891	9.07738	8.39111	7.1684
480	2.38802	5.05223	5.45687	5.20257	7.79214	11.6823	8.19277	7.55224
481	2.25079	4.61306	4.3263	4.44962	6.19048	10.2422	6.30356	6.28023
482	2.86979	5.96226	5.57226	5.96644	8.74304	12.2439	7.68372	8.04829
483	3.21931	4.74957	7.78111	5.60984	10.8746	11.6441	9.75354	8.81013
484	2.07884	4.91007	0.301386	3.95312	8.41674	10.6543	8.18229	7.17725
485	2.38401	4.7844	5.13144	5.95151	8.14854	11.7979	7.70083	7.73851
486	2.46999	5.16988	2.87108	4.79982	8.6877	10.1207	7.01441	7.13861
487	2.20764	3.24341	2.89994	2.99098	9.24345	9.56171	6.83572	6.67859
488	1.64744	5.08957	2.64672	4.42836	7.56767	10.6038	7.50768	6.88169
489	2.68665	6.88055	3.93157	7.09235	6.78488	10.9889	7.55186	7.48909
490	2.75431	6.482	5.44834	6.78552	5.35523	12.2691	7.6598	7.35337
491	2.63195	3.1469	2.42063	3.65557	7.99805	9.14566	8.6112	6.80059
492	2.35589	4.1049	0.470845	3.77937	7.35981	10.4656	7.18048	6.65441
493	2.79412	6.93026	5.06888	6.17398	7.80943	10.9277	8.31376	7.69247
494	2.633	4.8244	6.0986	4.53227	6.27486	10.4347	6.41983	6.42539
495	2.06785	4.55291	0.230922	4.76343	7.90047	10.6328	7.49732	7.08453
496	2.19385	4.41468	3.1046	5.14539	7.70413	9.22101	6.63824	6.66099
497	2.46878	7.47117	6.56623	7.07191	7.84488	13.9528	9.9645	8.84378
498	3.25287	6.29664	1.62254	6.93584	8.94018	10.9725	8.12321	8.16756
499	2.49212	5.37065	5.07049	5.03123	8.08243	11.6294	6.583	7.28141
500	2.44434	5.13492	3.83478	4.53958	5.30016	10.1403	7.72464	6.34706
