# Supplementary material for: Addressing mechanism bias in model-based impact forecasts of new tuberculosis vaccines
Source: Nat Commun. 2023 Sep 1;14:5312. doi: 10.1038/s41467-023-40976-6 (PMC10474143; doi:10.1038/s41467-023-40976-6)
Supplement: Supplementary file 4 — Source data [file 41467_2023_40976_MOESM4_ESM.zip › Source_Data_August_1st/Figure_S1.xlsx]

## Sheet: FigureS1
Year	TB_inc_input_WHO_Kenya	TB_inc_input_WHO_Kenya_low	TB_inc_input_WHO_Kenya_high	TB_mort_input_WHO_Kenya	TB_mort_input_WHO_Kenya_low	TB_mort_input_WHO_Kenya_high	TB_inc_input_WHO_South_Africa	TB_inc_input_WHO_South_Africa_low	TB_inc_input_WHO_South_Africa_high	TB_mort_input_WHO_South_Africa	TB_mort_input_WHO_South_Africa_low	TB_mort_input_WHO_South_Africa_high	TB_inc_input_WHO_Zambia	TB_inc_input_WHO_Zambia_low	TB_inc_input_WHO_Zambia_high	TB_mort_input_WHO_Zambia	TB_mort_input_WHO_Zambia_low	TB_mort_input_WHO_Zambia_high	TB_inc_input_WHO_India	TB_inc_input_WHO_India_low	TB_inc_input_WHO_India_high	TB_mort_input_WHO_India	TB_mort_input_WHO_India_low	TB_mort_input_WHO_India_high	TB_inc_input_WHO_Indonesia	TB_inc_input_WHO_Indonesia_low	TB_inc_input_WHO_Indonesia_high	TB_mort_input_WHO_Indonesia	TB_mort_input_WHO_Indonesia_low	TB_mort_input_WHO_Indonesia_high	TB_inc_input_WHO_Ethiopia	TB_inc_input_WHO_Ethiopia_low	TB_inc_input_WHO_Ethiopia_high	TB_mort_input_WHO_Ethiopia	TB_mort_input_WHO_Ethiopia_low	TB_mort_input_WHO_Ethiopia_high	TB_inc_output_model_Kenya	TB_inc_output_model_Kenya_low	TB_inc_output_model_Kenya_high	TB_mort_output_model_Kenya	TB_mort_output_model_Kenya_low	TB_mort_output_model_Kenya_high	TB_inc_output_model_South_Africa	TB_inc_output_model_South_Africa_low	TB_inc_output_model_South_Africa_high	TB_mort_output_model_South_Africa	TB_mort_output_model_South_Africa_low	TB_mort_output_model_South_Africa_high	TB_inc_output_model_Zambia
2000	4510	2760	6680	1800	1070	2730	5850	3790	8360	2170	1490	2990	7590	4910	10800	2330	1500	3350	2890	1490	4730	630	590	680	3700	3370	4040	560	490	640	4210	2730	6020	1590	930	2430	4355.64	2650.34	6612.34	1833.32	1106.47	2653.64	5958.87	3487.99	8250.09	2183.09	1365.55	2998.92	8188.91
2001	4990	3060	7400	1990	1180	3010	6660	4310	9510	2770	1850	3870	7280	4710	10400	2390	1530	3440	2880	1490	4720	680	560	810	3690	3360	4030	560	480	630	4090	2650	5840	1510	880	2300	5112.48	2954.82	7778.37	1950.84	1170.3	2810.3	7074.27	4174.57	9830.65	2307.78	1444.69	3174.43	7376.4
2002	5340	3270	7910	1970	1130	3030	7460	4820	10600	2290	1520	3200	6950	5060	9130	1670	1090	2370	2870	1490	4700	630	540	710	3670	3350	4010	550	480	620	3930	2550	5620	1240	750	1850	5629.79	3190.46	8447.81	2084.97	1234.51	2992	8046.88	4801.66	11196.6	2472.85	1548.38	3405.19	6883.75
2003	6100	3730	9040	2270	1310	3490	8200	5300	11700	2730	1820	3820	6620	5160	8260	1370	910	1910	2850	1480	4670	610	520	710	3660	3330	3990	540	480	610	3760	2430	5370	1130	690	1690	5990.53	3379.54	8902.02	2196.86	1286.58	3139.38	8811.88	5348.26	12214.9	2628.02	1652.12	3635.73	6499.23
2004	6340	3880	9390	2340	1350	3610	8830	5710	12600	2750	1860	3810	6310	4760	8080	1410	940	1990	2820	1460	4630	580	500	670	3630	3310	3970	530	470	580	3580	2320	5110	1030	620	1530	6215.72	3517.21	9146.07	2270.38	1325.2	3227.42	9339.97	5782.99	12812.9	2742.34	1741.32	3780.53	6164.84
2005	6300	3850	9330	2320	1330	3570	9320	6030	13300	2840	1840	4050	6020	4300	8030	1520	990	2160	2790	1440	4560	560	480	650	3600	3280	3940	520	470	570	3410	2200	4870	950	580	1410	6310.04	3592.13	9191.93	2298.77	1343.71	3247.52	9625.63	6098.76	12977.9	2798.51	1801.88	3814.25	5864.19
2006	6460	3950	9580	2360	1630	3230	9630	6230	13700	2740	1800	3870	5770	4050	7790	1490	960	2130	2740	1420	4480	540	470	620	3570	3250	3900	520	470	560	3250	2100	4640	900	550	1330	6282.36	3617.96	9028.41	2281.05	1341.1	3200.78	9688.71	6293.45	12831.1	2791.55	1828.72	3748.99	5592.15
2007	6180	3780	9150	2200	1520	3000	9770	6320	13900	2720	1790	3850	5540	3590	7920	1490	940	2170	2680	1390	4390	530	480	570	3530	3220	3860	510	480	550	3100	2010	4430	810	500	1210	6148.77	3597.9	8720.76	2220.65	1316.38	3094.97	9568.96	6369.96	12509.7	2726.74	1821.94	3604.47	5346.45
2008	5640	3450	8360	1970	1370	2690	9770	7170	12800	2520	1780	3390	5340	3450	7620	1520	1070	2040	2610	1350	4280	500	430	570	3490	3180	3820	510	470	540	2960	1920	4230	690	420	1020	5930.53	3530.23	8304.11	2124.23	1272.26	2941.98	9316.13	6344.04	12060	2616.34	1788.18	3411.93	5125.42
2009	5660	3460	8380	1970	1360	2680	9670	7280	12400	2310	1640	3100	5140	3330	7340	1380	980	1850	2540	1320	4170	480	420	540	3450	3150	3770	500	470	540	2820	1830	4030	600	370	880	5650.97	3419.55	7847.55	2000.42	1214.46	2754.02	8980.36	6237.38	11538.7	2475.71	1729.7	3186.05	4927.33
2010	5310	3250	7860	1810	1240	2470	9480	7100	12200	2240	1570	3020	4950	3200	7070	1320	940	1770	2470	1280	4050	450	390	510	3420	3120	3730	490	460	520	2680	1730	3830	520	320	770	5332.81	3277.75	7386.21	1858.49	1146.52	2542.23	8605.41	6073.24	10999.1	2320.02	1653.38	2956.63	4750.32
2011	5060	3100	7500	1700	1180	2310	9220	7120	11600	1980	1580	2410	4750	3080	6790	1260	900	1690	2410	1250	3940	440	380	500	3380	3080	3700	480	450	510	2530	1820	3370	460	330	610	4996.2	3115.4	6928.05	1707.32	1072.08	2330.65	8225.27	5874.06	10505.6	2161.98	1566.36	2737.26	4592.42
2012	4710	2880	6980	1560	1080	2130	8920	6390	11900	2110	1610	2680	4560	2950	6510	1290	920	1720	2340	1210	3840	430	370	480	3350	3050	3660	460	430	490	2390	1540	3410	440	280	620	4657.7	2949.87	6479.69	1554.6	993.897	2118.21	7863.51	5663.15	10075.2	2010.85	1475.1	2528.56	4451.58
2013	4430	2710	6560	1460	1010	2000	8490	6080	11300	1930	1470	2450	4370	2830	6250	1220	870	1630	2280	1180	3740	400	380	430	3320	3030	3630	440	410	470	2240	1450	3200	450	300	640	4329.95	2781.56	6041.85	1406.45	914.728	1915.11	7534.4	5454.87	9673.91	1872.41	1384.81	2347.11	4325.79
2014	4230	2590	6260	1380	950	1880	8200	5880	10900	1830	1390	2340	4060	2630	5810	1160	830	1560	2230	1360	3320	370	350	400	3290	3000	3590	420	390	450	2070	1340	2950	440	280	620	4021.78	2615.28	5644.99	1267.27	838.933	1726.97	7244.84	5256.79	9304.09	1749.49	1299.24	2196.2	4213.07
2015	3800	2330	5640	1220	840	1670	7590	5440	10100	1620	1230	2060	3910	2530	5580	1150	810	1540	2170	1370	3150	360	340	380	3250	2970	3550	390	370	420	1920	1420	2500	310	210	420	3738.69	2453.03	5276.77	1139.86	766.571	1557.02	6996.43	5074.48	9069.62	1642.76	1222.61	2067.85	4111.58
2016	3480	2130	5160	1100	760	1510	6180	4430	8220	1440	1100	1810	3760	2440	5350	1010	720	1350	2110	1400	2950	350	320	370	3220	2940	3520	380	360	410	1770	1250	2390	300	200	410	3483.45	2295.31	4950.3	1025.63	698.643	1410.5	6787.43	4889.65	8887.45	1551.51	1155.89	1967.08	4019.56
2017	3190	1950	4720	870	600	1200	5670	4060	7540	1360	1050	1710	3610	2340	5140	1040	740	1400	2040	1400	2810	340	320	360	3190	2910	3480	380	350	400	1640	1150	2210	280	190	390	3256.74	2150.25	4654.13	924.937	635.272	1279.78	6614.19	4709.1	8727.9	1474.25	1097.87	1888.97	3935.45
2018	2920	1790	4320	640	440	870	5200	3730	6910	1100	880	1360	3460	2250	4930	1020	720	1370	1990	1360	2730	330	310	360	3160	2880	3450	370	340	390	1510	1070	2040	240	160	340	3057.72	2027.71	4387.74	837.329	578.095	1163.18	6472.29	4594.87	8576.95	1409.17	1046.1	1812.04	3857.85
2019	NA	NA	NA	NA	NA	NA	NA	NA	NA	NA	NA	NA	NA	NA	NA	NA	NA	NA	NA	NA	NA	NA	NA	NA	NA	NA	NA	NA	NA	NA	NA	NA	NA	NA	NA	NA	2884.59	1903.42	4163.54	761.864	527.071	1068.14	6357.22	4473.93	8480.48	1354.44	994.036	1751.58	3785.56
2020	NA	NA	NA	NA	NA	NA	NA	NA	NA	NA	NA	NA	NA	NA	NA	NA	NA	NA	NA	NA	NA	NA	NA	NA	NA	NA	NA	NA	NA	NA	NA	NA	NA	NA	NA	NA	2734.93	1784.2	3976.52	697.316	479.96	987.644	6264.75	4372.68	8382.05	1308.37	950.336	1700.11	3717.55
2021	NA	NA	NA	NA	NA	NA	NA	NA	NA	NA	NA	NA	NA	NA	NA	NA	NA	NA	NA	NA	NA	NA	NA	NA	NA	NA	NA	NA	NA	NA	NA	NA	NA	NA	NA	NA	2606.12	1685.39	3838.23	642.342	438.439	919.494	6191.14	4268.97	8289.1	1269.49	910.519	1657.19	3653.01
2022	NA	NA	NA	NA	NA	NA	NA	NA	NA	NA	NA	NA	NA	NA	NA	NA	NA	NA	NA	NA	NA	NA	NA	NA	NA	NA	NA	NA	NA	NA	NA	NA	NA	NA	NA	NA	2495.47	1600.15	3709.17	595.605	400.803	864.827	6133.2	4184.33	8217.29	1236.53	876.651	1617.11	3591.28
2023	NA	NA	NA	NA	NA	NA	NA	NA	NA	NA	NA	NA	NA	NA	NA	NA	NA	NA	NA	NA	NA	NA	NA	NA	NA	NA	NA	NA	NA	NA	NA	NA	NA	NA	NA	NA	2400.42	1530.78	3585.56	555.852	372.955	813.975	6088.23	4112.97	8186.77	1208.47	851.394	1583.02	3531.88
2024	NA	NA	NA	NA	NA	NA	NA	NA	NA	NA	NA	NA	NA	NA	NA	NA	NA	NA	NA	NA	NA	NA	NA	NA	NA	NA	NA	NA	NA	NA	NA	NA	NA	NA	NA	NA	2318.64	1471.09	3481.48	521.952	346.575	770.657	6053.99	4052.48	8178.94	1184.46	829.606	1557.28	3474.47
2025	NA	NA	NA	NA	NA	NA	NA	NA	NA	NA	NA	NA	NA	NA	NA	NA	NA	NA	NA	NA	NA	NA	NA	NA	NA	NA	NA	NA	NA	NA	NA	NA	NA	NA	NA	NA	2248.06	1412.9	3395.17	492.921	323.802	736.087	6028.64	4001.39	8167.2	1163.82	809.92	1531.76	3418.83
2026	NA	NA	NA	NA	NA	NA	NA	NA	NA	NA	NA	NA	NA	NA	NA	NA	NA	NA	NA	NA	NA	NA	NA	NA	NA	NA	NA	NA	NA	NA	NA	NA	NA	NA	NA	NA	2187.02	1361.61	3325.68	468.019	304.25	702.396	6010.66	3958.7	8162.43	1146.05	791.767	1510.43	3365.64
2027	NA	NA	NA	NA	NA	NA	NA	NA	NA	NA	NA	NA	NA	NA	NA	NA	NA	NA	NA	NA	NA	NA	NA	NA	NA	NA	NA	NA	NA	NA	NA	NA	NA	NA	NA	NA	2134.14	1316.47	3273.63	446.547	287.612	676.055	5999.35	3926.2	8188.77	1130.92	775.111	1496.07	3314.13
2028	NA	NA	NA	NA	NA	NA	NA	NA	NA	NA	NA	NA	NA	NA	NA	NA	NA	NA	NA	NA	NA	NA	NA	NA	NA	NA	NA	NA	NA	NA	NA	NA	NA	NA	NA	NA	2087.85	1276.39	3238.5	427.761	274.659	654.75	5992.81	3902.09	8220.1	1117.6	760.423	1479.82	3263.8
2029	NA	NA	NA	NA	NA	NA	NA	NA	NA	NA	NA	NA	NA	NA	NA	NA	NA	NA	NA	NA	NA	NA	NA	NA	NA	NA	NA	NA	NA	NA	NA	NA	NA	NA	NA	NA	2047.02	1242.71	3208.5	411.196	263.345	634.928	5989.99	3882.77	8249.42	1105.8	747.46	1469.69	3214.92
2030	NA	NA	NA	NA	NA	NA	NA	NA	NA	NA	NA	NA	NA	NA	NA	NA	NA	NA	NA	NA	NA	NA	NA	NA	NA	NA	NA	NA	NA	NA	NA	NA	NA	NA	NA	NA	2010.83	1208.05	3183.12	396.494	252.633	615.991	5990.24	3867.45	8277.12	1095.31	734.557	1461	3167.6
2031	NA	NA	NA	NA	NA	NA	NA	NA	NA	NA	NA	NA	NA	NA	NA	NA	NA	NA	NA	NA	NA	NA	NA	NA	NA	NA	NA	NA	NA	NA	NA	NA	NA	NA	NA	NA	1978.6	1177.64	3161.82	383.36	242.198	599.817	5992.99	3860.94	8307.62	1085.96	722.995	1453.57	3121.87
2032	NA	NA	NA	NA	NA	NA	NA	NA	NA	NA	NA	NA	NA	NA	NA	NA	NA	NA	NA	NA	NA	NA	NA	NA	NA	NA	NA	NA	NA	NA	NA	NA	NA	NA	NA	NA	1949.8	1154.52	3137.9	371.56	232.836	585.21	5997.75	3853.04	8340.46	1077.57	712.605	1447.25	3077.76
2033	NA	NA	NA	NA	NA	NA	NA	NA	NA	NA	NA	NA	NA	NA	NA	NA	NA	NA	NA	NA	NA	NA	NA	NA	NA	NA	NA	NA	NA	NA	NA	NA	NA	NA	NA	NA	1924.01	1133.71	3113.13	360.902	224.368	572.05	6004.14	3847.28	8375.28	1070.01	703.794	1442.49	3035.24
2034	NA	NA	NA	NA	NA	NA	NA	NA	NA	NA	NA	NA	NA	NA	NA	NA	NA	NA	NA	NA	NA	NA	NA	NA	NA	NA	NA	NA	NA	NA	NA	NA	NA	NA	NA	NA	1900.88	1110.99	3085.18	351.23	216.64	560.072	6011.81	3843.99	8423.01	1063.16	696.298	1437.38	2994.28
2035	NA	NA	NA	NA	NA	NA	NA	NA	NA	NA	NA	NA	NA	NA	NA	NA	NA	NA	NA	NA	NA	NA	NA	NA	NA	NA	NA	NA	NA	NA	NA	NA	NA	NA	NA	NA	1880.11	1091.12	3066.06	342.419	208.972	548.76	6020.53	3842.74	8478.56	1056.92	689.522	1434.22	2954.81
2036	NA	NA	NA	NA	NA	NA	NA	NA	NA	NA	NA	NA	NA	NA	NA	NA	NA	NA	NA	NA	NA	NA	NA	NA	NA	NA	NA	NA	NA	NA	NA	NA	NA	NA	NA	NA	1861.47	1072.95	3053.38	334.365	202.136	537.86	6030.1	3842.52	8513.79	1051.2	683.365	1432.77	2916.73
2037	NA	NA	NA	NA	NA	NA	NA	NA	NA	NA	NA	NA	NA	NA	NA	NA	NA	NA	NA	NA	NA	NA	NA	NA	NA	NA	NA	NA	NA	NA	NA	NA	NA	NA	NA	NA	1844.78	1056.28	3043.15	326.984	196.424	528.726	6040.39	3843.6	8545.61	1045.95	677.74	1431.24	2879.93
2038	NA	NA	NA	NA	NA	NA	NA	NA	NA	NA	NA	NA	NA	NA	NA	NA	NA	NA	NA	NA	NA	NA	NA	NA	NA	NA	NA	NA	NA	NA	NA	NA	NA	NA	NA	NA	1829.85	1037.55	3043.8	320.204	190.271	521.205	6051.3	3845.78	8578.73	1041.1	672.571	1430.55	2844.29
2039	NA	NA	NA	NA	NA	NA	NA	NA	NA	NA	NA	NA	NA	NA	NA	NA	NA	NA	NA	NA	NA	NA	NA	NA	NA	NA	NA	NA	NA	NA	NA	NA	NA	NA	NA	NA	1816.54	1017.44	3047.31	313.965	184.502	514.462	6062.75	3848.81	8613.08	1036.62	668.561	1428.65	2809.69
2040	NA	NA	NA	NA	NA	NA	NA	NA	NA	NA	NA	NA	NA	NA	NA	NA	NA	NA	NA	NA	NA	NA	NA	NA	NA	NA	NA	NA	NA	NA	NA	NA	NA	NA	NA	NA	1804.73	998.429	3052.38	308.217	179.292	508.342	6074.68	3854.9	8656.36	1032.47	665.049	1426.93	2776.04
2041	NA	NA	NA	NA	NA	NA	NA	NA	NA	NA	NA	NA	NA	NA	NA	NA	NA	NA	NA	NA	NA	NA	NA	NA	NA	NA	NA	NA	NA	NA	NA	NA	NA	NA	NA	NA	1794.3	980.332	3058.92	302.913	175.307	502.999	6087.02	3866	8700.52	1028.63	661.78	1425.57	2743.23
2042	NA	NA	NA	NA	NA	NA	NA	NA	NA	NA	NA	NA	NA	NA	NA	NA	NA	NA	NA	NA	NA	NA	NA	NA	NA	NA	NA	NA	NA	NA	NA	NA	NA	NA	NA	NA	1785.13	963.247	3066.82	298.014	171.603	496.98	6099.71	3877.19	8745.4	1025.07	658.642	1424.54	2711.21
2043	NA	NA	NA	NA	NA	NA	NA	NA	NA	NA	NA	NA	NA	NA	NA	NA	NA	NA	NA	NA	NA	NA	NA	NA	NA	NA	NA	NA	NA	NA	NA	NA	NA	NA	NA	NA	1777.14	953.025	3075.78	293.485	168.153	491.42	6112.64	3888.43	8790.88	1021.77	655.323	1423.86	2679.92
2044	NA	NA	NA	NA	NA	NA	NA	NA	NA	NA	NA	NA	NA	NA	NA	NA	NA	NA	NA	NA	NA	NA	NA	NA	NA	NA	NA	NA	NA	NA	NA	NA	NA	NA	NA	NA	1770.21	944.906	3084.29	289.293	164.79	486.428	6125.77	3899.67	8836.83	1018.72	652.113	1423.51	2649.36
2045	NA	NA	NA	NA	NA	NA	NA	NA	NA	NA	NA	NA	NA	NA	NA	NA	NA	NA	NA	NA	NA	NA	NA	NA	NA	NA	NA	NA	NA	NA	NA	NA	NA	NA	NA	NA	1764.27	937.35	3093.93	285.406	161.144	482.636	6139.05	3906.48	8883.2	1015.9	649.826	1423.99	2619.52
2046	NA	NA	NA	NA	NA	NA	NA	NA	NA	NA	NA	NA	NA	NA	NA	NA	NA	NA	NA	NA	NA	NA	NA	NA	NA	NA	NA	NA	NA	NA	NA	NA	NA	NA	NA	NA	1759.22	930.022	3104.22	281.797	157.706	480.112	6152.52	3910.9	8930.02	1013.31	647.634	1425.07	2590.4
2047	NA	NA	NA	NA	NA	NA	NA	NA	NA	NA	NA	NA	NA	NA	NA	NA	NA	NA	NA	NA	NA	NA	NA	NA	NA	NA	NA	NA	NA	NA	NA	NA	NA	NA	NA	NA	1755	923.093	3097.39	278.437	154.457	477.377	6166.41	3915.51	8975.76	1010.96	646.361	1426.48	2562
2048	NA	NA	NA	NA	NA	NA	NA	NA	NA	NA	NA	NA	NA	NA	NA	NA	NA	NA	NA	NA	NA	NA	NA	NA	NA	NA	NA	NA	NA	NA	NA	NA	NA	NA	NA	NA	1751.56	913.466	3088.15	275.301	151.38	474.722	6181.18	3920.73	9013.62	1008.9	645.17	1428.27	2534.26
2049	NA	NA	NA	NA	NA	NA	NA	NA	NA	NA	NA	NA	NA	NA	NA	NA	NA	NA	NA	NA	NA	NA	NA	NA	NA	NA	NA	NA	NA	NA	NA	NA	NA	NA	NA	NA	1748.86	904.362	3084.19	272.364	148.46	472.336	6197.75	3927.01	9049.56	1007.21	643.986	1429.59	2507.07
2050	NA	NA	NA	NA	NA	NA	NA	NA	NA	NA	NA	NA	NA	NA	NA	NA	NA	NA	NA	NA	NA	NA	NA	NA	NA	NA	NA	NA	NA	NA	NA	NA	NA	NA	NA	NA	1746.92	895.802	3090.51	269.603	145.87	470.07	6217.63	3934.91	9086.93	1006.05	642.937	1430.7	2480.22
[truncated: 23 more columns]
