# Supplementary material for: Addressing mechanism bias in model-based impact forecasts of new tuberculosis vaccines
Source: Nat Commun. 2023 Sep 1;14:5312. doi: 10.1038/s41467-023-40976-6 (PMC10474143; doi:10.1038/s41467-023-40976-6)
Supplement: Supplementary file 4 — Source data [file 41467_2023_40976_MOESM4_ESM.zip › Source_Data_August_1st/Figure_2.xlsx]

## Sheet: Figure2B
Route_to_disease
